# Supplementary material for: Abdominal microbial communities in ants depend on colony membership rather than caste and are linked to colony productivity
Source: Ecol Evol. 2019 Nov 14;9(23):13450–67. doi: 10.1002/ece3.5801 (PMC6912891; doi:10.1002/ece3.5801)
Supplement: Supplementary file 2 [file ECE3-9-13450-s002.xlsx]

## Sheet: STable1a
Supplementary Table S1a. The OTU table after removal of OTUs that were not at least 5 times more abundant in an experimental sample than in any of the controls.
The last column shows the taxonomic allocations of the OTUs.
The sample names such that first is given the colony, second the ant type, third the replicate number and last the sampling group.
B= broodcarer, F= forager, 5d= five days old, 0d= newly emerged and Q= queen.
Sampling group 1= Field May, sampling group 2= Lab July and sampling group 3= Field July.
#OTU ID	a-5d-1-2	a-5d-2-2	a-5d-3-2	a-B-1-2	a-B-2-1	a-B-2-2	a-B-3-1	a-B-3-2	a-F-1-1	a-F-1-2	a-F-2-1	a-F-2-2	a-F-3-1	a-F-3-2	a-0d-1-2	a-0d-2-2	a-0d-3-2	a-Q-1-2	b-5d-1-2	b-5d-2-2	b-5d-3-2	b-B-1-1	b-B-1-2	b-B-2-1	b-B-2-2	b-B-3-1	b-B-3-2	b-F-1-1	b-F-1-2	b-F-2-1	b-F-2-2	b-F-3-1	b-F-3-2	b-0d-1-2	b-0d-2-2	b-0d-3-2	b-Q-1-2	c-5d-1-2	c-5d-2-2	c-5d-3-2	c-B-1-1	c-B-1-2	c-B-2-1	c-B-2-2	c-B-3-1	c-B-3-2	c-F-1-1	c-F-1-2	c-F-2-1
OTU1000	0	0	0	0	0	0	0	0	0	0	0	0	0	0	0	0	0	0	0	0	0	0	0	0	0	0	0	0	0	0	0	0	0	0	0	0	0	0	0	0	0	0	0	0	0	1	0	0	0
OTU1001	0	0	0	0	0	0	0	0	0	0	0	0	0	0	0	0	0	0	0	0	0	0	0	0	0	0	0	0	0	0	0	1	1	0	0	0	0	0	0	0	0	0	0	0	9	0	0	17	0
OTU1002	0	0	0	0	0	0	0	0	1	0	2	0	1	0	0	0	0	0	0	0	0	0	0	0	0	0	0	0	0	0	0	0	0	0	0	0	0	0	0	0	0	9	0	0	0	0	0	0	15
OTU1009	0	0	1	0	13	0	0	1	11	0	0	0	17	0	4	0	0	0	5	0	5	2	1	1	0	5	1	0	0	13	11	4	13	4	1	0	2	0	0	17	8	13	0	1	4	3	128	2	3
OTU101	0	7	0	3	7	43	12	12	24	0	10	0	9	0	0	14	0	11	6	3	10	5	11	7	14	45	0	467	4	6	42	2	13	2	7	1	2	8	16	8	8	11	8	1	0	3	3	0	7
OTU1010	34	0	0	0	0	0	0	0	0	0	0	0	0	0	0	0	0	1	0	0	0	0	0	0	0	0	0	0	0	11	0	0	0	0	0	0	0	0	0	0	0	0	0	0	0	0	0	0	0
OTU1011	0	0	0	0	0	0	0	0	0	0	0	0	0	0	0	0	0	0	0	0	0	0	0	0	0	0	0	0	0	0	0	0	0	0	0	0	0	0	0	0	0	0	0	0	16	0	0	0	0
OTU1013	0	0	0	0	0	0	0	0	0	0	0	0	0	0	0	0	0	0	0	0	0	2	0	0	0	0	0	0	0	0	0	0	0	0	0	0	0	0	0	0	0	0	0	0	0	0	0	0	0
OTU1014	0	0	0	0	0	0	10	0	0	0	0	0	0	0	0	0	0	0	0	0	0	0	0	0	0	0	0	0	0	0	0	0	0	0	0	0	0	0	0	0	0	0	0	0	0	0	0	0	0
OTU1015	0	0	0	0	0	0	0	0	0	0	0	0	0	0	0	0	0	0	0	0	0	0	0	1	2	0	0	0	0	0	0	0	0	0	0	0	0	0	0	0	0	0	0	0	2	0	0	0	0
OTU1016	7	0	0	0	0	0	0	0	0	0	0	0	0	0	0	0	0	0	0	0	0	0	0	0	0	0	0	0	0	0	0	0	0	0	0	0	0	0	0	0	0	0	0	0	0	0	0	0	0
OTU1017	6	0	0	0	0	0	0	0	0	0	0	0	0	0	0	0	0	0	0	0	0	0	0	0	0	0	0	0	0	0	0	0	0	0	0	0	0	0	0	0	0	0	0	0	0	0	0	0	0
OTU102	0	0	7	0	0	0	0	0	0	0	0	0	0	0	0	0	0	2	0	0	0	0	0	9	0	0	0	5	0	144	7	1	11	0	0	0	4	0	0	0	0	19	0	17	0	0	0	0	0
OTU1020	0	0	0	0	0	0	0	0	0	0	0	0	0	0	0	0	0	0	0	0	0	0	0	0	0	0	0	0	0	0	0	0	0	0	0	0	0	0	0	0	0	0	0	0	0	0	0	0	0
OTU1021	24	0	0	0	0	0	0	0	0	0	0	0	0	0	0	0	0	0	0	0	0	0	0	0	0	0	0	0	0	0	0	0	0	0	0	0	0	0	0	1	0	0	0	0	0	0	0	0	0
OTU1022	37	0	0	0	0	0	0	0	0	0	0	0	0	0	0	0	0	0	0	0	0	0	0	0	0	0	0	0	0	0	0	0	0	2	0	0	0	0	0	0	0	0	0	0	0	0	0	0	0
OTU1023	0	0	0	0	0	0	0	0	0	0	0	0	0	0	0	0	0	0	0	1	0	0	0	0	0	0	0	0	0	0	0	0	0	0	0	0	0	0	0	0	0	0	0	0	0	0	0	0	0
OTU1024	0	0	0	0	0	0	0	0	0	0	0	0	0	0	0	0	0	0	0	0	0	0	0	0	0	0	0	0	0	0	0	0	0	0	0	0	0	0	0	0	0	0	0	0	0	0	0	5	0
OTU1026	0	0	4	0	0	0	0	0	9	0	0	0	0	0	0	0	0	0	0	0	0	0	0	0	7	0	0	0	0	0	0	0	0	0	0	0	0	0	0	0	0	0	0	0	0	0	0	0	0
OTU1027	0	0	0	0	0	0	0	0	0	0	0	0	0	0	0	0	0	0	0	0	0	0	0	0	0	0	0	0	0	0	0	0	0	0	0	0	0	0	0	0	0	0	0	0	0	0	0	0	0
OTU103	2	0	1	0	34	5	27	0	4	4	0	1	136	1	0	9	5	0	10	3	0	0	4	18	21	33	0	0	8	0	0	0	7	0	0	0	0	87	2	4	7	9	20	9	88	0	170	0	38
OTU1031	0	0	0	0	0	0	0	0	0	0	0	0	0	0	0	0	0	0	0	0	0	0	0	0	0	0	0	0	0	0	0	0	0	0	0	0	0	0	0	0	0	0	0	0	0	0	0	0	0
OTU1041	0	0	0	0	0	0	0	0	0	73	0	0	0	0	0	0	5	0	0	0	0	0	0	0	0	0	0	0	0	0	0	0	0	0	0	0	0	0	0	0	0	0	0	0	0	0	0	0	0
OTU1042	0	0	0	0	0	0	0	0	0	0	0	0	0	0	0	0	0	0	0	0	0	0	0	0	0	0	0	0	0	0	0	0	0	0	0	0	0	0	0	0	0	0	0	0	0	0	0	0	0
OTU1043	0	0	0	0	0	0	0	0	57	0	0	0	0	0	0	0	0	0	0	0	0	0	0	0	0	0	0	0	0	0	0	0	0	0	0	0	0	0	0	0	0	0	0	0	0	0	0	0	0
OTU1044	0	0	0	0	0	0	0	0	0	0	0	0	0	0	0	0	0	0	0	0	0	0	0	0	0	0	0	0	0	0	0	0	0	0	0	0	0	0	0	0	0	0	0	0	0	0	0	0	0
OTU1046	0	0	0	0	0	0	0	0	0	0	23	0	0	0	0	0	0	0	0	0	0	0	0	0	0	0	0	0	0	0	0	0	0	0	0	0	0	0	0	0	0	0	0	0	0	0	0	0	0
OTU1047	0	0	0	0	0	0	0	0	0	0	0	0	0	0	0	0	0	0	0	0	0	0	0	0	0	0	0	0	0	0	0	0	0	0	0	0	0	0	0	0	0	0	0	0	0	0	0	0	0
OTU1048	3	0	0	0	0	0	0	0	0	0	0	0	0	0	0	3	0	0	0	0	0	0	0	0	0	0	0	0	0	0	1	0	0	0	2	0	0	0	0	0	0	0	0	0	0	0	0	0	0
OTU105	0	6	1	0	1	3	13	0	0	0	0	0	3	0	0	0	0	3	0	0	2	0	0	3	2	0	0	0	13	0	8	0	12	1	17	1	1	14	0	3	3	0	0	2	10	3	1	0	16
OTU1050	0	0	0	0	0	0	0	0	0	0	0	0	0	0	0	0	0	0	0	0	0	0	0	0	0	0	0	0	0	0	0	0	0	0	0	0	0	0	0	0	0	0	0	0	0	0	0	0	0
OTU1051	0	1	0	0	0	0	0	0	0	0	0	0	0	0	0	0	0	0	0	0	0	0	0	2	0	10	0	0	0	0	0	0	0	0	0	0	0	0	0	0	0	0	0	0	0	1	0	0	0
OTU1052	2	0	0	0	0	35	17	1	29	0	0	0	0	0	0	0	0	0	0	0	0	0	0	0	0	0	0	0	0	0	11	0	0	25	0	0	0	0	0	0	0	0	14	0	0	0	0	0	0
OTU1053	0	0	0	0	0	0	0	0	0	0	0	0	0	0	0	0	0	0	0	0	0	0	0	0	0	0	0	0	0	0	0	0	0	0	0	0	0	0	0	0	0	0	0	0	0	0	0	0	0
OTU1054	0	0	0	0	0	0	15	0	0	0	0	0	0	0	0	0	0	0	0	0	0	0	0	0	0	0	0	0	0	0	0	0	0	0	0	0	3	0	0	0	0	0	0	0	0	0	0	0	0
OTU1056	0	0	0	0	0	0	0	0	0	0	0	0	0	0	0	0	0	0	0	0	0	0	0	0	0	0	0	0	0	0	0	0	0	0	0	0	0	0	0	0	0	0	0	0	0	0	0	0	0
OTU1057	0	0	0	0	0	0	0	0	0	0	0	0	0	0	0	0	0	0	0	0	0	0	0	0	0	0	0	0	0	0	1	0	0	0	0	0	0	0	0	0	0	0	2	0	0	0	0	0	0
OTU1058	0	0	0	0	0	0	0	0	0	0	0	0	0	0	0	0	0	0	0	0	0	0	0	0	0	0	0	0	0	0	0	0	0	0	0	0	0	0	0	0	0	0	0	0	0	0	0	0	0
OTU1059	0	0	0	0	0	0	0	0	0	0	0	0	0	0	0	0	0	0	0	0	0	0	0	0	0	0	0	0	0	0	0	0	0	0	0	0	0	0	0	0	0	0	0	0	0	0	0	0	0
OTU106	9	8	0	3	10	0	4	13	18	12	12	18	34	25	16	34	18	12	6	4	1	0	1	0	9	0	0	28	1	1	14	0	20	0	3	0	1	38	0	2	0	6	40	0	8	12	15	0	11
OTU1061	0	0	0	0	0	0	0	0	0	0	0	0	0	0	0	0	0	0	0	0	0	0	0	0	0	0	0	0	0	0	0	0	0	0	0	0	0	0	0	0	0	0	0	0	0	0	0	0	0
OTU1064	0	0	0	0	0	0	4	0	0	0	0	0	0	0	0	0	0	0	0	0	0	0	0	2	0	0	0	0	0	0	0	0	0	0	0	0	0	0	0	0	0	0	0	0	0	0	0	0	0
OTU1065	0	0	0	0	0	0	0	0	0	0	0	0	0	0	0	0	0	0	0	0	0	0	0	1	0	0	0	0	0	0	0	0	0	0	2	0	0	0	0	0	0	6	0	0	0	0	0	0	18
OTU1069	0	0	0	0	0	0	0	0	0	0	0	0	0	0	0	0	0	0	0	0	0	0	0	3	0	0	0	0	0	0	1	0	0	5	0	0	0	0	0	1	0	0	0	0	0	0	0	0	0
OTU1072	0	0	0	0	0	0	0	0	0	0	0	0	0	0	0	0	0	0	0	0	0	0	0	0	0	0	0	0	0	0	0	0	0	0	0	0	0	0	0	0	0	0	0	0	0	0	0	0	0
OTU1074	0	0	0	0	0	0	0	0	0	0	0	0	0	0	0	0	0	0	0	0	0	0	0	0	0	0	0	0	0	0	0	0	0	0	0	0	0	0	0	0	0	0	0	0	0	0	0	0	0
OTU1076	0	0	0	0	0	0	0	0	0	0	0	0	0	0	0	0	0	0	0	0	0	0	0	0	0	0	0	0	0	0	0	0	0	0	0	0	0	0	0	0	0	0	0	0	0	0	0	0	0
OTU1077	0	0	0	0	0	0	0	0	0	0	0	0	1	0	0	0	0	0	0	0	0	0	0	0	0	0	0	0	0	0	0	0	0	0	0	0	0	0	0	0	0	0	0	0	0	0	0	0	0
OTU1078	0	0	0	0	0	0	0	0	0	0	0	0	0	0	0	0	0	0	0	0	0	0	0	0	0	0	0	0	0	0	0	0	0	0	0	0	0	0	0	0	0	0	0	0	0	0	0	9	0
OTU1080	0	0	0	0	0	0	0	0	0	0	0	0	0	0	0	0	0	0	0	0	0	0	0	0	0	0	0	0	0	0	0	0	0	0	0	0	0	0	2	0	0	0	0	0	0	0	0	0	0
OTU1081	0	0	0	0	0	0	21	0	0	0	0	0	0	0	0	0	0	0	0	0	0	0	0	0	0	0	0	0	0	0	0	0	0	0	0	0	0	0	10	0	0	0	0	0	0	0	0	0	0
OTU1084	0	0	0	0	0	0	0	0	5	0	0	0	0	0	0	0	0	0	0	0	0	0	0	0	0	0	0	0	0	0	0	0	0	0	0	0	0	0	0	0	0	0	22	0	0	0	0	0	0
OTU1085	0	8	0	0	0	0	0	0	0	0	0	0	0	0	0	0	0	0	0	0	0	0	0	0	0	0	2	0	0	0	0	0	1	0	0	0	0	0	0	0	0	0	0	0	0	0	0	0	0
OTU1088	0	0	0	0	0	0	0	0	0	0	0	0	0	0	0	0	0	0	0	0	0	0	0	15	0	0	0	0	0	0	0	0	0	0	0	0	2	0	0	0	0	0	0	0	0	0	0	0	0
OTU109	0	0	0	0	0	0	15	1	24	0	9	0	0	0	0	0	0	0	0	0	0	0	0	0	78	0	0	0	16	0	58	0	36	0	1	2	9	15	0	0	0	0	37	17	0	0	0	0	50
OTU1093	0	0	0	0	0	0	0	0	0	0	0	0	0	0	0	0	0	0	0	0	0	6	0	0	0	0	0	0	0	1	0	0	0	0	0	0	0	0	0	74	0	0	0	0	0	0	0	0	0
OTU1094	0	0	0	0	0	0	0	0	0	0	0	0	0	0	0	0	0	0	0	0	0	0	0	0	0	0	0	0	0	0	0	0	0	0	0	0	0	0	0	33	0	0	0	0	0	0	0	0	0
OTU1095	0	0	0	0	0	0	0	0	0	0	0	0	0	0	0	0	0	0	0	0	0	0	0	0	0	0	0	0	0	0	0	0	0	0	0	0	0	0	0	74	0	0	0	0	0	0	0	0	0
OTU1096	0	0	0	0	0	0	0	0	0	0	0	0	0	0	0	0	0	0	0	0	0	0	0	0	0	0	0	1	0	0	0	0	0	92	0	0	0	0	0	0	0	0	0	0	0	0	0	0	0
OTU1099	0	0	0	0	0	0	0	0	0	0	0	0	0	0	0	0	0	0	0	0	0	0	0	0	0	0	0	0	0	0	0	0	0	23	0	0	0	0	0	0	0	0	0	0	0	0	0	0	0
OTU11	11	121	290	21	253	288	155	181	179	60	185	14	235	21	15	148	55	147	32	95	50	76	46	484	161	252	38	187	176	2099	768	158	103	33	45	10	39	507	54	199	104	128	28	87	25	125	57	92	168
OTU110	0	8	11	0	0	0	0	0	19	0	0	6	0	0	0	0	0	0	0	22	14	0	0	0	0	188	0	0	0	0	18	0	8	1	0	7	0	0	0	0	0	0	0	9	0	0	54	0	0
OTU1100	0	0	0	0	0	0	0	0	0	0	0	0	0	0	0	0	0	0	0	0	0	0	0	0	0	0	0	0	0	0	0	0	0	30	0	0	0	0	0	0	0	0	0	0	0	0	0	0	0
OTU1101	0	0	0	0	0	0	0	0	0	0	0	0	0	0	0	0	0	0	0	0	0	0	0	0	0	0	0	0	0	0	0	0	0	16	0	0	0	0	0	0	0	0	0	0	0	0	0	0	0
OTU1102	0	0	0	0	0	0	0	0	0	0	0	0	0	0	0	0	0	0	0	0	0	0	0	0	0	0	0	0	0	0	0	0	0	25	0	0	0	0	0	0	0	0	0	0	0	0	0	0	0
OTU1103	7	0	0	0	0	0	0	0	0	0	0	0	0	0	0	0	0	0	0	0	0	0	0	0	0	0	0	0	0	0	0	0	0	10	0	0	0	0	0	0	0	0	0	0	0	0	0	0	0
OTU1104	50	0	2	0	0	0	0	0	2	0	8	0	0	0	0	0	0	0	0	0	0	0	0	0	0	0	1	0	0	0	0	0	0	30	0	0	0	0	0	0	0	0	0	0	0	0	0	0	4
OTU1105	0	0	0	0	0	0	0	0	0	0	0	0	0	0	0	0	0	0	0	0	0	0	0	0	0	0	0	0	0	0	0	0	0	0	0	0	0	0	0	0	0	0	0	0	0	0	0	0	0
OTU1106	0	0	0	0	0	0	0	0	0	0	0	0	0	8	0	0	0	0	0	0	0	0	0	0	0	0	0	0	0	0	0	0	0	0	0	0	0	0	0	0	0	0	0	0	0	0	0	18	0
OTU1107	0	0	0	0	0	0	0	0	0	0	0	0	0	0	0	0	0	0	0	0	0	0	0	0	0	0	0	0	0	0	0	0	0	0	0	0	0	0	0	0	0	0	0	0	0	0	0	0	0
OTU1109	0	0	0	0	0	0	0	0	0	0	0	0	0	0	0	0	0	0	0	0	0	0	0	0	0	0	0	0	0	0	0	0	1	0	0	0	0	0	0	0	0	0	0	8	0	0	0	0	0
OTU111	0	1	0	2	74	0	44	6	22	0	32	0	15	0	0	10	0	0	0	0	0	8	0	17	25	38	0	7	27	51	5	4	12	0	4	0	0	23	21	2	0	7	0	12	0	9	0	20	0
OTU1110	4	0	0	0	0	0	0	0	10	0	1	0	0	0	0	0	0	0	0	0	0	0	0	0	0	0	0	0	0	0	0	0	0	0	0	0	0	0	0	0	0	0	0	0	0	0	0	0	0
OTU1113	4	0	0	0	0	0	0	0	13	0	0	0	0	0	0	0	0	0	0	0	0	0	0	0	0	0	0	0	0	0	0	0	0	0	0	0	0	0	0	0	0	0	0	0	0	0	0	0	0
OTU1115	0	0	0	0	0	0	0	0	0	0	0	0	0	0	0	0	0	0	0	0	0	0	0	0	0	0	0	0	0	0	0	0	0	0	0	0	0	0	0	12	0	0	0	0	0	0	0	0	0
OTU1117	0	0	0	0	0	0	0	0	0	0	0	0	0	0	0	0	0	0	0	0	0	0	0	0	0	0	0	0	0	0	1	0	0	0	0	0	0	0	0	0	0	0	0	0	0	0	0	0	0
OTU1119	0	0	0	0	0	0	0	0	0	0	0	0	0	0	0	0	0	0	0	0	0	0	0	0	0	0	0	0	0	0	0	0	0	0	0	0	0	0	0	50	0	0	0	0	0	0	0	0	0
OTU112	0	0	13	0	0	0	0	5	0	0	7	0	0	0	0	0	0	0	0	0	2	0	0	4	0	4	4	0	18	0	13	0	4	0	0	2	1	0	0	2	0	0	3	0	0	1	1	0	7
OTU1123	0	0	0	0	0	0	0	0	0	0	0	0	0	0	0	0	0	0	0	0	0	0	0	0	0	0	0	0	0	0	0	0	0	0	0	0	0	0	0	0	0	0	0	0	0	0	17	0	0
OTU1126	0	0	0	0	0	0	0	0	0	0	0	0	0	0	0	0	0	0	0	0	0	0	0	0	0	0	0	0	0	0	0	0	0	0	0	0	0	0	0	0	0	0	0	0	0	0	0	0	0
OTU1127	0	0	0	0	0	0	0	0	0	0	0	0	0	0	0	0	0	0	0	0	0	0	0	0	0	0	0	0	0	0	0	0	0	0	0	3	0	0	0	0	0	0	0	0	0	0	0	0	0
OTU1128	0	0	0	0	0	0	0	0	0	0	0	0	0	0	0	0	0	0	0	0	0	40	0	0	0	0	0	0	0	0	0	0	0	0	0	0	0	0	0	0	0	0	0	0	0	0	0	0	0
OTU1130	0	0	0	0	0	0	0	0	1	0	0	0	19	0	0	0	0	0	0	0	0	0	0	0	0	0	0	0	0	0	0	0	0	0	0	0	0	0	0	0	0	0	0	0	0	0	0	0	0
OTU1133	0	0	0	0	0	0	0	0	0	0	0	0	0	0	0	55	0	0	0	0	0	0	0	0	0	0	0	0	0	0	0	0	0	0	0	0	0	0	0	0	0	0	0	0	0	0	0	0	0
OTU1136	0	0	0	0	2	0	0	9	0	0	0	0	0	0	0	0	0	0	0	1	0	0	0	0	0	14	0	1	0	0	4	0	0	0	0	0	0	0	0	0	1	18	0	0	0	0	0	24	0
OTU1138	0	0	0	0	0	0	0	0	0	0	0	0	0	0	0	0	0	0	0	0	0	0	0	0	0	0	0	0	0	0	0	0	0	0	0	0	0	0	0	0	0	0	0	0	10	0	0	0	0
OTU1139	0	0	0	0	0	0	0	0	0	0	0	0	0	0	0	0	0	0	0	0	0	0	0	0	0	0	0	0	0	0	3	0	0	0	0	0	0	0	0	0	0	0	0	0	0	0	0	0	0
OTU114	0	0	44	0	15	0	30	0	0	0	46	3	0	2	4	2	0	3	0	0	0	21	0	25	0	0	0	6	15	75	3	26	12	6	0	0	0	0	0	59	0	0	0	10	0	0	0	0	32
OTU1140	1	0	8	0	0	0	0	0	0	0	0	0	0	0	0	0	0	0	0	0	0	0	0	0	0	0	0	0	0	0	0	0	0	0	0	0	0	0	0	0	0	0	0	0	0	0	0	0	0
OTU1141	0	0	4	0	0	0	14	0	0	0	0	0	0	0	0	0	4	0	0	0	0	0	0	0	3	0	0	0	0	0	0	8	0	0	0	0	0	0	0	0	0	0	0	0	0	0	0	0	0
OTU1143	53	0	0	0	0	0	0	0	0	0	0	0	0	0	0	0	0	0	0	0	0	1	0	0	0	0	0	0	0	0	0	0	9	4	0	0	0	0	0	0	0	0	0	0	0	3	12	0	0
OTU1144	0	0	0	0	0	0	0	0	0	0	0	0	0	0	0	0	0	0	0	0	0	0	0	0	0	0	0	2	0	0	0	0	0	0	0	0	0	0	0	0	0	0	0	0	0	0	0	0	0
OTU1145	0	2	0	0	0	0	0	0	0	0	0	0	0	0	0	0	0	0	0	0	0	0	0	0	0	0	0	0	0	0	0	0	0	0	0	0	0	0	0	0	0	0	0	0	0	0	0	0	0
OTU1146	0	15	0	0	0	0	0	0	0	0	0	0	0	0	0	0	0	0	0	1	0	40	0	0	0	0	0	0	0	0	0	0	0	0	0	0	0	0	0	0	0	0	0	0	0	0	0	0	0
OTU1147	0	0	0	0	0	0	0	0	0	0	0	0	0	0	0	0	0	0	0	0	0	57	0	0	0	0	0	0	0	0	0	0	0	0	0	0	0	0	0	0	0	0	0	0	0	0	0	0	0
OTU1148	0	0	0	0	0	0	0	0	0	0	0	0	0	0	0	0	0	0	0	0	0	17	0	0	0	0	0	0	0	0	0	0	0	0	0	0	0	0	0	0	0	0	0	0	0	0	0	0	0
OTU1151	0	0	0	0	0	0	0	0	9	0	0	0	0	0	0	0	0	0	0	6	0	0	0	0	0	0	0	0	0	0	0	0	0	1	1	0	0	0	2	0	0	0	0	0	0	0	0	0	0
OTU1154	0	0	0	0	0	0	0	0	0	0	0	0	0	0	0	0	0	0	0	0	0	0	0	0	0	0	0	0	0	0	0	0	0	0	0	0	0	0	0	0	0	0	0	0	0	0	0	0	0
OTU1158	4	0	3	0	0	1	8	0	3	0	0	0	0	0	0	0	0	0	0	0	0	0	0	0	0	0	0	0	0	0	1	0	0	0	3	0	0	0	0	7	0	0	0	0	0	0	0	0	0
OTU1159	0	0	0	0	0	0	0	0	4	0	0	0	2	0	0	0	0	0	0	0	0	0	5	0	0	0	0	0	1	0	0	0	0	0	0	0	0	6	0	0	0	0	0	0	0	0	0	0	4
OTU116	0	33	3	4	42	20	4	4	10	4	3	1	0	6	4	11	0	23	0	4	0	6	0	1	7	0	2	22	0	11	31	0	3	0	0	2	4	3	0	16	0	2	22	6	13	2	0	156	6
OTU1160	0	0	0	0	0	0	0	0	18	0	0	0	0	0	0	0	0	0	0	0	0	0	0	0	1	0	0	0	0	0	0	0	0	0	0	0	0	0	0	0	0	0	0	0	0	0	0	0	0
OTU1161	0	0	0	0	0	0	3	0	0	0	0	0	0	0	0	0	0	0	0	0	0	0	0	0	0	0	0	1	0	0	2	0	0	0	0	0	0	0	0	0	0	0	0	0	0	0	0	0	0
OTU117	2	2	15	0	0	0	0	0	0	0	2	0	0	0	0	0	0	0	0	12	0	0	0	0	0	0	4	0	0	0	10	0	1	0	0	0	2	0	0	0	0	5	0	0	0	0	7	0	0
OTU118	0	0	3	0	48	0	32	2	24	0	27	0	33	2	0	0	0	1	0	0	0	9	0	67	31	1	0	8	0	4	4	7	0	0	1	0	3	61	5	46	0	22	0	16	0	23	0	0	0
OTU119	0	0	7	6	19	0	0	3	0	0	0	0	2	0	0	2	0	0	0	0	0	31	0	0	24	2	0	0	0	8	25	0	10	0	0	0	2	0	0	0	0	0	0	1	0	0	0	0	0
OTU120	0	10	0	0	1	3	8	0	6	0	0	0	0	5	0	6	1	0	0	0	5	5	2	0	0	1	0	31	0	6	0	0	0	0	4	0	0	33	8	1	18	30	36	7	24	13	3	135	21
OTU121	2	0	2	0	0	0	0	0	7	16	0	0	0	5	0	25	2	3	4	0	0	0	0	0	11	0	0	0	6	0	1	19	0	4	0	0	1	0	2	0	0	0	0	0	2	0	0	0	0
OTU122	0	0	5	0	0	0	0	0	0	0	0	3	0	0	0	0	0	3	0	18	0	0	1	5	9	0	0	0	0	0	1	0	0	0	0	0	0	0	0	0	0	0	4	0	17	0	0	0	0
OTU125	1	7	2	0	0	4	9	0	0	0	0	0	0	0	1	4	0	0	0	0	0	0	0	6	0	0	8	5	35	0	0	0	0	0	0	0	0	36	0	9	27	0	9	10	23	0	0	16	35
OTU127	3	3	0	17	54	30	38	14	64	40	61	18	11	17	32	76	0	19	8	0	0	0	10	7	18	0	1	10	4	3	19	27	37	2	3	4	8	35	0	41	7	10	64	0	19	32	28	4	30
OTU13	121	135	63	23	156	64	189	15	128	15	87	7	140	225	34	42	13	38	385	568	1760	10	819	34	402	177	299	76	2065	54	265	76	1215	1074	477	324	212	1423	371	297	204	1277	179	251	194	1323	67	266	127
OTU131	0	0	7	0	0	0	0	0	5	0	1	0	0	0	0	27	0	11	1	0	0	0	3	9	0	0	0	0	9	0	10	0	12	0	0	0	0	0	0	0	0	4	0	0	0	0	0	0	0
OTU136	0	6	0	0	1	0	9	0	0	0	0	0	24	0	0	0	0	0	0	0	4	11	6	0	6	30	0	5	2	4	32	0	8	2	0	0	2	0	0	65	0	0	0	0	6	0	1	9	0
OTU138	0	0	4	1	42	2	0	0	0	0	0	0	0	9	0	8	0	0	0	7	31	5	0	44	26	0	2	20	0	23	9	2	0	0	0	2	1	5	0	4	0	0	0	1	17	14	0	4	139
OTU144	0	0	0	0	2	0	8	0	22	0	2	0	1	0	0	0	0	0	0	0	0	2	0	9	0	33	0	19	0	0	0	0	0	0	0	0	0	0	0	0	38	8	6	3	59	4	10	24	5
OTU145	0	0	0	0	14	4	0	0	0	0	1	0	9	2	0	0	2	3	2	0	18	0	0	3	29	0	0	0	0	22	6	0	4	0	0	1	0	16	0	21	1	0	0	1	0	0	0	5	2
OTU148	0	0	0	1	0	0	0	0	0	0	0	0	0	0	0	0	0	0	0	0	0	1	0	0	14	0	0	47	0	0	24	0	0	0	102	0	0	0	0	0	0	11	0	0	16	1	12	0	0
OTU149	0	16	0	9	5	0	0	0	0	0	0	1	11	0	0	14	0	0	7	0	0	0	2	1	13	4	0	9	121	9	89	0	16	1	0	5	11	48	0	22	10	0	0	0	17	0	0	0	2
OTU15	1	210	73	24	53	46	9	31	100	16	42	72	64	70	14	145	13	20	89	72	1709	198	334	12	158	96	20	133	106	3217	86	36	97	132	65	6	37	1204	463	529	28	1293	64	403	9	1523	1	354	48
OTU154	0	1	3	0	0	3	1	0	0	0	2	1	2	5	0	0	0	1	9	2	1	0	0	2	0	0	0	0	0	0	4	0	6	1	5	0	11	10	14	4	3	8	0	0	12	12	0	8	1
OTU156	0	0	0	12	4	0	0	2	10	0	28	12	0	2	3	14	2	4	2	0	5	0	1	0	18	3	3	11	26	0	21	18	20	0	2	1	1	0	0	1	0	10	4	2	0	15	12	24	22
OTU157	0	0	0	0	0	0	3	0	16	0	0	0	0	0	0	0	0	0	0	0	0	0	0	0	0	0	0	0	7	0	0	0	0	0	0	0	0	0	0	0	0	0	0	0	0	0	0	0	0
OTU159	0	0	0	0	0	0	0	2	0	0	0	5	2	0	0	0	0	2	0	0	0	0	0	0	0	27	0	0	0	0	3	0	1	0	0	0	4	2	0	0	0	0	10	0	9	0	1	0	1
OTU162	0	0	0	0	0	0	0	0	0	0	0	0	0	0	0	0	0	0	0	0	0	0	9	0	0	21	3	1	9	0	0	0	0	0	0	0	0	0	0	0	0	0	0	0	0	0	0	0	1
OTU163	17	0	0	0	0	10	0	0	36	0	0	0	12	2	0	0	0	0	6	0	86	0	11	0	0	0	0	7	2	0	3	0	10	5	0	0	2	24	15	15	0	80	0	17	0	56	0	5	0
OTU164	0	6	0	2	8	1	0	0	0	0	0	0	11	1	7	0	6	0	0	0	0	0	0	0	0	19	0	0	0	0	7	0	3	0	2	0	3	12	0	0	26	0	0	0	0	0	2	0	0
OTU166	0	24	5	0	12	11	4	2	5	0	2	2	14	5	8	11	0	7	38	17	1	49	4	0	12	20	54	19	1	14	32	11	22	4	29	19	0	0	2	9	0	10	2	0	13	4	1	16	2
OTU168	3	0	3	4	16	30	0	12	8	24	27	0	0	0	1	28	10	6	2	4	0	0	0	2	0	0	0	0	0	0	9	0	0	0	5	1	0	9	0	0	0	0	7	0	0	7	43	0	0
OTU169	4	0	2	0	0	0	0	0	0	0	0	0	0	0	0	9	0	0	0	0	0	0	4	8	1	0	0	24	4	1	49	0	4	0	0	0	0	3	2	0	0	13	0	5	3	0	0	1	0
OTU17	21	0	11	11	86	31	43	8	0	10	0	1	149	75	6	129	4	14	24	32	1204	0	401	2	40	0	8	14	52	1	24	0	101	41	27	2	13	415	204	131	29	787	41	144	226	716	81	18	31
OTU171	6	0	5	0	0	2	5	0	79	0	1	0	30	0	0	0	0	1	0	0	2	0	0	0	7	0	0	0	22	3	6	3	7	0	0	16	0	1	19	7	9	0	0	1	10	15	0	60	14
OTU172	0	0	0	0	0	0	0	0	0	0	0	0	0	0	0	0	0	0	0	0	0	0	0	0	0	0	0	0	0	0	0	0	0	0	0	0	0	0	0	0	0	0	0	0	0	0	0	0	0
OTU175	0	0	1	0	10	8	0	0	13	4	7	0	6	1	3	10	5	8	4	0	1	0	1	6	9	18	7	3	1	0	94	3	13	1	1	4	1	13	0	22	12	0	11	0	4	1	18	3	33
OTU179	0	0	0	1	1	22	0	0	17	2	10	0	3	0	6	5	0	0	0	9	0	4	0	0	0	0	5	3	0	0	10	0	5	0	1	0	1	0	5	0	9	3	26	0	0	6	11	0	0
OTU18	7	10	51	12	1	71	24	51	86	18	51	7	78	34	34	50	15	37	12	29	31	47	25	32	31	66	11	1936	63	77	253	255	100	3	31	9	29	93	8	84	7	58	10	20	20	39	13	175	24
OTU181	0	33	4	19	7	19	5	35	0	32	0	9	36	6	10	60	14	7	1	0	3	8	2	10	9	1	7	48	3	0	26	20	39	0	1	0	2	21	3	6	0	15	9	1	0	23	0	30	0
OTU182	0	0	10	0	0	0	15	0	0	0	0	2	0	12	0	0	7	6	0	2	0	12	0	0	0	0	0	0	2	13	8	16	0	0	0	1	0	0	0	0	0	8	0	0	14	0	0	0	0
OTU185	0	4	0	0	15	0	0	0	0	5	0	0	0	4	0	7	0	0	0	7	0	0	1	0	24	0	0	0	46	0	0	0	0	0	0	0	1	7	0	0	0	0	0	16	0	0	0	0	0
OTU186	0	0	0	0	3	0	0	0	0	0	0	0	0	0	1	0	0	0	0	0	0	0	0	0	0	0	16	14	3	14	4	0	0	1	4	0	6	23	0	35	0	0	0	0	0	7	0	0	0
OTU188	0	5	0	0	4	0	0	7	8	0	13	0	0	0	3	4	0	1	0	0	6	0	3	8	0	3	0	0	0	0	2	0	0	0	0	1	0	13	9	0	15	2	0	2	27	0	3	0	0
OTU189	0	4	3	2	0	0	0	0	12	0	8	0	0	0	1	12	0	0	0	0	0	0	0	0	15	0	0	4	0	8	0	0	0	0	12	3	1	0	5	0	19	0	3	0	5	0	22	3	0
OTU19	0	38	4	2	14	8	23	9	0	2	0	0	14	65	5	4	0	2	39	34	1573	0	411	7	54	139	16	2	96	0	1	19	68	31	63	0	22	1053	351	354	0	1207	0	222	0	1088	8	203	0
OTU190	1	0	2	0	2	4	0	0	14	0	5	2	3	0	3	0	8	2	1	1	0	0	1	3	5	18	0	0	1	0	46	9	2	0	0	0	18	0	0	0	0	0	18	0	3	0	2	34	11
OTU191	0	0	0	0	47	0	19	0	10	2	24	0	9	0	2	0	0	0	0	0	0	0	0	0	0	38	3	55	1	25	0	0	0	0	0	1	0	0	0	0	64	0	60	0	4	0	13	0	26
OTU193	0	0	0	0	0	0	0	0	0	0	0	0	0	0	0	0	0	3	0	0	0	0	0	0	0	0	0	0	0	0	0	0	0	0	0	0	0	0	0	0	0	0	0	0	0	13	0	0	0
OTU195	0	5	0	11	0	9	0	0	0	1	4	5	0	3	4	9	7	1	0	0	0	0	0	7	4	0	0	1	0	0	6	0	10	0	0	1	4	0	0	6	12	6	8	0	0	13	0	23	0
OTU2	0	0	0	1	3	2	0	4340	2	1	0	20657	0	16609	2	3	0	0	0	0	0	0	0	0	0	0	0	1	0	0	0	0	0	0	0	0	0	0	0	0	0	0	0	0	1	0	0	0	0
OTU204	0	0	5	0	0	0	22	0	0	0	0	0	0	0	1	0	0	0	0	0	0	0	52	1	1	75	0	0	0	0	20	0	5	0	0	0	0	0	0	0	0	5	7	0	0	0	0	0	0
OTU205	0	0	0	0	0	0	0	0	0	0	0	0	5	0	0	0	0	0	0	0	11	0	0	0	0	0	0	0	0	0	2	0	0	0	0	0	0	0	0	0	0	0	9	0	0	0	0	0	0
OTU21	2	19	27	0	12	60	34	61	0	4	48	6	27	6	5	0	15	10	6	0	0	37	0	54	59	1	0	73	33	92	331	450	13	2	8	7	22	13	10	28	64	0	10	15	1	16	0	67	25
OTU210	1	35	17	0	0	24	0	0	0	0	0	0	0	0	0	8	0	0	0	0	0	0	7	18	0	79	0	32	0	34	15	0	16	0	0	0	0	13	0	4	0	0	3	0	7	1	0	0	12
OTU211	0	0	0	0	0	0	9	0	0	0	0	0	16	2	0	0	0	0	0	0	0	0	0	15	0	49	0	0	0	1	0	6	0	0	0	0	0	0	4	0	0	0	0	0	0	0	0	0	0
OTU214	0	0	1	0	0	0	0	0	0	0	0	0	6	0	0	0	0	0	0	0	0	0	0	0	0	0	0	0	0	0	0	0	0	0	0	0	0	0	0	0	0	0	0	0	0	0	0	0	0
OTU215	0	0	0	0	0	0	0	0	7	0	0	0	46	0	0	0	1	0	0	10	0	0	0	0	25	0	0	0	65	0	1	0	0	0	0	10	0	0	0	0	0	9	0	14	47	11	0	22	5
OTU216	0	0	0	4	21	9	10	20	2	0	1	0	2	0	0	0	2	3	1	0	0	0	1	0	0	17	0	0	0	11	16	0	0	31	1	0	2	0	1	14	5	0	16	0	0	0	6	0	13
OTU218	0	0	0	0	0	0	0	0	9	0	0	0	0	0	0	0	0	0	0	0	0	0	0	0	0	0	0	0	0	0	0	0	0	0	0	0	0	0	0	0	0	24	0	0	0	0	0	0	0
OTU220	0	0	0	0	4	0	0	0	0	0	0	0	0	0	0	3	0	4	0	0	2	0	0	0	0	1	0	0	0	0	1	0	0	0	0	0	0	119	0	17	0	0	0	14	0	0	0	0	0
OTU224	0	0	0	0	0	0	0	0	0	0	0	0	0	0	0	0	0	0	0	0	0	290	0	0	0	0	0	0	0	0	0	0	0	0	0	0	0	0	0	0	0	0	0	0	0	0	0	0	0
OTU228	1	0	0	0	10	0	0	0	1	0	0	0	0	0	0	0	0	1	0	0	0	0	0	0	0	0	0	0	4	0	6	0	0	0	4	0	7	0	0	4	7	0	0	2	3	0	0	0	0
OTU229	0	0	0	0	4	0	1	1	5	2	2	0	0	0	0	0	0	0	0	0	0	0	0	1	11	0	0	0	2	0	0	0	0	0	0	0	4	21	2	0	0	0	0	2	8	16	0	2	0
OTU23	3	7	0	5	0	0	7	1	14	36	0	2	98	65	0	39	4	0	209	141	374	0	305	30	183	1	73	12	603	0	100	0	769	63	113	102	79	194	63	73	0	182	8	10	0	278	0	0	2
OTU233	0	0	0	0	0	0	0	0	0	0	0	0	0	0	0	0	0	0	0	0	0	0	0	0	0	0	0	0	0	0	0	0	0	0	0	0	0	0	0	0	0	0	0	0	0	0	0	0	0
OTU234	0	0	0	0	0	0	0	0	0	0	0	0	0	0	0	0	0	0	0	0	0	0	0	0	0	0	1	0	3	0	0	0	0	0	0	0	0	0	0	0	0	0	0	0	0	0	0	0	0
OTU235	0	0	0	0	0	0	0	0	9	0	0	0	0	0	0	0	0	0	0	0	0	0	0	0	0	13	0	0	0	17	35	0	0	1	0	0	2	0	0	0	0	0	0	0	21	0	0	0	0
OTU237	0	9	2	0	7	0	0	0	4	0	0	0	1	0	0	0	0	1	0	0	0	0	0	0	0	0	0	12	0	0	1	0	0	0	0	0	0	16	0	0	0	10	1	0	0	3	0	86	0
OTU24	24	18	46	9	12	59	108	6	216	4	1	9	22	148	4	49	0	8	77	62	636	3	340	4	104	37	24	21	29	0	26	0	35	19	101	5	15	483	78	66	19	421	4	80	0	433	0	24	22
OTU246	0	0	0	3	0	37	0	0	3	0	0	0	1	0	0	2	0	0	0	0	0	0	11	0	0	0	0	0	0	0	0	0	0	0	0	1	0	0	0	0	0	3	0	1	6	0	0	0	0
OTU247	0	0	0	0	2	0	0	0	0	6	1	0	0	2	0	1	0	0	0	0	0	1	0	0	3	0	0	1	0	0	4	0	0	0	0	0	0	0	0	12	0	0	2	0	0	0	0	0	0
OTU249	0	0	0	0	3	0	6	0	0	0	14	5	0	0	0	0	0	3	0	0	0	3	0	0	0	0	0	55	10	0	9	0	7	0	1	0	4	0	0	10	0	0	0	0	0	0	0	6	0
OTU25	7	50	38	31	50	37	67	14	26	41	24	4	64	92	39	29	8	22	2927	316	990	24	448	17	317	203	176	13	302	547	84	0	164	92	228	62	111	624	179	342	26	856	14	128	29	691	25	118	41
OTU251	0	0	8	4	5	0	26	13	21	1	46	0	13	0	8	18	4	0	0	0	6	0	6	0	21	3	6	0	0	0	5	0	0	1	0	0	4	0	6	16	26	0	0	0	7	0	12	0	4
OTU252	0	0	0	0	0	0	0	0	3	0	7	0	0	0	0	0	0	0	0	0	0	0	0	0	0	0	0	0	0	0	0	0	0	0	0	0	0	0	0	0	0	0	0	0	0	0	0	0	0
OTU254	4	0	0	0	0	0	0	0	0	0	0	0	0	0	0	0	0	0	0	0	0	0	0	0	0	0	0	0	0	0	0	0	0	430	0	0	0	0	0	0	0	0	0	0	0	0	0	0	0
OTU255	0	0	1	0	0	0	0	0	0	0	0	0	0	0	2	0	1	0	0	0	0	0	0	12	0	1	0	1	0	0	6	0	0	0	1	0	0	6	0	3	0	0	6	0	0	0	0	108	0
OTU257	0	0	0	0	0	0	11	0	0	0	0	0	0	0	0	0	0	0	0	0	0	0	0	0	0	0	0	0	0	0	4	0	0	3	2	0	0	0	0	0	0	0	0	0	4	0	0	0	0
OTU26	3	80	120	14	189	78	110	485	66	16	122	19	184	36	19	63	289	659	19	40	18	20	4	97	36	264	21	100	65	183	942	146	49	12	14	2	39	144	41	139	37	25	9	25	98	32	73	57	132
OTU262	0	0	0	9	57	4	0	2	55	0	0	0	0	0	0	0	5	35	1	0	0	0	0	0	1	45	20	52	4	0	4	0	0	4	8	18	5	19	0	44	0	24	0	13	14	0	0	0	0
OTU263	0	0	0	0	0	0	0	0	0	0	0	0	0	0	0	0	0	0	0	0	0	40	0	0	0	0	0	0	8	0	0	0	0	0	0	0	0	0	0	670	0	0	3	0	0	0	0	0	0
OTU264	0	4	2	7	8	0	9	0	0	0	0	0	0	0	2	1	0	4	0	9	0	0	0	9	0	0	0	0	0	0	1	0	0	0	0	7	0	0	0	0	0	0	4	0	13	0	0	30	16
OTU267	0	0	3	0	0	0	0	0	0	0	0	0	0	0	0	9	0	2	0	0	0	0	0	0	0	0	0	0	0	0	5	0	0	0	0	1	0	0	0	0	0	0	0	0	0	0	0	0	0
OTU268	0	0	0	0	0	0	0	0	7	0	0	1	0	0	0	0	0	0	0	0	0	0	0	0	0	0	0	0	0	0	3	0	0	0	0	0	0	0	0	0	0	0	0	0	0	0	0	0	0
OTU270	3	17	20	0	1	1	3	73	18	1	18	0	26	1	0	4	0	16	0	8	8	0	0	9	5	14	8	6	0	3	96	15	10	0	0	1	11	24	2	15	0	0	6	2	12	1	9	3	45
OTU271	0	0	14	0	0	0	0	0	10	0	0	0	0	0	0	0	0	0	0	5	0	2	0	0	0	0	0	0	0	11	0	0	0	0	0	0	0	0	0	0	0	0	0	0	0	0	0	0	0
OTU272	0	0	3	0	31	0	7	4	2	0	0	0	0	0	13	2	0	4	1	0	0	0	0	2	3	0	0	13	17	0	3	0	14	0	2	0	0	0	2	1	0	0	0	0	7	0	0	148	0
OTU273	0	0	0	0	0	0	0	0	0	0	0	0	0	0	0	0	0	0	0	0	0	0	0	0	0	0	0	1	0	0	16	0	0	0	0	5	1	0	0	0	0	0	0	0	0	0	0	0	0
OTU275	8	0	0	0	0	0	0	0	0	0	0	0	0	0	0	2	0	0	0	0	0	0	0	0	0	0	0	32	0	0	0	0	0	2	0	0	0	0	0	0	0	0	0	0	3	0	0	0	0
OTU277	0	3	0	0	0	7	0	0	3	11	21	1	0	0	1	18	0	0	10	0	0	0	0	7	0	0	1	0	0	9	7	0	0	0	0	0	0	0	0	0	0	0	0	0	0	0	14	0	0
OTU278	0	0	0	0	0	0	0	0	4	0	0	0	0	1	0	0	0	0	0	0	1	0	0	0	3	0	1	5	4	0	12	3	5	0	3	0	0	0	0	10	0	0	0	0	0	0	0	0	0
OTU279	0	0	0	0	0	0	0	0	0	0	9	0	0	0	0	4	0	0	0	0	1	0	0	0	0	0	0	0	29	0	3	0	0	0	0	0	0	0	0	0	0	0	0	0	9	0	0	0	0
OTU281	0	0	6	9	0	0	15	0	31	0	26	4	0	0	0	0	0	0	0	0	11	0	0	0	0	0	0	4	0	0	3	3	19	0	4	4	0	24	0	8	8	0	0	0	5	0	30	0	13
OTU283	0	0	31	0	0	0	0	3	0	0	0	0	0	0	0	0	0	0	0	0	0	0	0	0	0	13	0	7	0	0	0	8	14	0	0	4	0	0	0	0	0	0	0	0	0	0	0	0	0
OTU284	0	0	0	0	0	0	10	6	5	0	0	0	2	0	0	0	0	0	0	0	0	0	0	0	0	0	0	0	0	0	24	0	0	0	0	9	0	0	0	2	0	0	0	0	0	15	0	0	0
OTU287	0	0	0	0	0	0	0	0	0	0	0	0	0	0	0	0	0	0	0	0	0	450	0	0	0	0	0	1	0	0	0	0	0	0	0	0	0	0	0	0	0	0	0	0	0	0	0	0	0
OTU29	28	88	116	8	140	180	147	20	123	27	57	10	122	10	31	13	10	30	11	108	16	70	55	72	88	143	9	156	77	122	62	46	20	35	57	13	14	146	13	329	59	124	11	49	7	72	25	141	46
OTU290	0	0	0	0	0	0	0	0	0	0	0	0	4	0	0	0	0	0	0	0	0	0	0	0	0	0	0	0	0	0	0	0	0	0	0	0	0	0	0	0	0	0	0	0	0	0	0	0	0
OTU293	0	7	2	0	1	2	0	0	0	0	0	0	0	0	0	0	0	3	0	3	0	7	0	0	0	5	0	3	0	4	11	8	10	0	1	3	1	0	0	0	0	0	3	0	0	0	0	0	0
OTU294	0	0	4	4	2	2	0	0	24	5	0	19	4	51	27	2	0	0	7	0	0	14	4	0	4	3	0	0	1	86	12	1	15	0	1	0	0	4	0	14	0	7	1	14	6	2	0	0	0
OTU295	0	1	0	0	0	0	0	0	43	0	0	0	0	0	0	0	0	0	0	0	0	0	0	0	0	5	0	0	0	0	1	0	3	0	0	0	0	0	0	0	0	0	0	5	0	0	0	0	0
OTU296	0	0	0	0	4	0	0	0	12	0	0	0	1	0	0	0	0	0	0	3	0	0	0	16	0	0	2	10	0	0	0	0	0	0	0	0	0	12	2	1	0	0	5	0	15	0	0	0	0
OTU297	0	0	2	0	0	0	0	0	0	0	0	0	0	0	0	0	0	0	0	0	0	14	0	0	2	0	0	0	7	1	12	0	1	0	0	0	1	15	0	0	9	0	0	0	0	0	0	4	1
OTU298	0	0	1	0	0	0	0	0	0	0	0	0	0	0	0	12	0	0	0	6	0	0	1	0	0	0	0	0	0	0	0	0	0	0	0	0	0	0	0	0	0	0	0	0	0	0	0	0	0
OTU30	0	0	0	0	0	0	0	0	0	0	0	0	0	0	0	0	0	0	0	0	0	0	3	0	0	0	0	0	0	0	0	0	7	0	0	0	0	0	0	0	2	0	0	0	24	0	0	0	25
OTU300	0	0	0	0	0	0	0	0	0	0	0	0	0	0	0	0	0	0	0	0	0	0	0	0	0	0	0	0	0	0	0	0	0	0	2	7	1	0	0	0	0	0	0	0	0	0	0	0	0
OTU304	0	0	0	0	5	0	0	0	0	0	0	0	0	0	0	0	0	5	0	0	0	0	0	0	0	0	0	0	0	0	0	0	0	0	7	0	0	0	0	0	0	0	0	0	0	0	0	0	0
OTU307	0	0	0	0	0	0	0	0	0	0	0	0	0	0	0	0	0	0	0	0	0	303	0	0	0	0	0	0	0	0	0	0	0	0	0	0	0	0	0	0	0	0	0	0	0	0	0	0	0
OTU308	0	0	0	0	0	0	0	0	0	0	0	0	0	0	0	0	0	0	0	0	0	0	0	0	0	0	0	0	0	0	0	0	0	0	0	0	0	0	0	0	0	1	0	0	0	0	0	0	0
OTU31	3	41	46	0	74	67	32	30	42	3	66	0	333	15	3	30	69	15	5	0	20	22	9	60	38	165	11	151	62	190	187	230	54	1	21	0	13	36	26	47	1	7	31	26	63	14	30	87	71
OTU310	0	11	0	0	0	1	0	4	0	0	0	0	0	0	0	3	2	0	0	0	0	0	0	0	4	0	0	2	7	3	0	0	4	21	0	0	1	0	0	0	0	8	0	0	3	0	0	7	0
OTU311	10	0	0	0	0	0	0	0	27	0	0	0	0	0	0	0	0	0	0	0	0	0	0	0	0	0	0	0	0	0	5	0	0	0	0	0	0	0	0	0	0	0	0	1	0	0	0	0	0
OTU312	0	0	0	1	14	0	0	0	0	0	0	0	0	0	0	0	0	0	0	0	0	280	0	0	0	0	0	0	0	0	0	0	0	0	0	0	0	0	0	0	0	0	27	0	0	0	0	0	0
OTU314	0	7	0	0	0	0	0	0	1	0	0	0	11	0	0	0	0	0	0	0	6	0	0	0	10	0	0	1	15	0	0	0	1	0	0	0	1	3	2	0	0	0	0	0	0	0	0	0	8
OTU316	3	0	0	0	0	0	49	0	30	0	0	0	0	0	0	0	0	0	0	0	0	0	4	0	0	0	0	0	0	0	4	0	0	0	4	0	0	0	2	0	0	0	0	0	2	0	0	4	16
OTU318	18	0	0	0	0	0	8	0	0	2	0	0	0	0	0	0	0	0	0	0	44	0	3	0	0	0	0	0	0	0	1	0	0	0	0	0	0	0	0	0	0	0	0	0	0	22	0	0	2
OTU32	5	70	832	44	123	68	129	35	251	22	94	19	101	41	50	121	49	42	35	53	80	18	15	76	169	139	69	115	9	65	99	52	56	18	59	22	24	86	12	67	27	92	92	23	88	39	51	201	40
OTU321	0	0	0	0	0	0	0	0	0	0	0	0	0	0	0	0	0	0	0	0	0	0	0	0	0	0	0	0	0	0	0	0	0	3	0	0	0	0	0	6	0	0	0	15	0	0	0	0	0
OTU323	0	0	2	0	0	0	0	0	0	0	0	0	0	0	0	0	0	0	0	0	0	0	0	0	0	0	0	0	0	1	3	0	2	0	1	0	4	0	0	0	0	0	0	0	0	0	0	0	0
OTU324	0	0	0	0	0	0	0	2	0	0	0	0	0	0	0	0	0	0	0	0	0	2	0	16	0	16	0	12	0	7	0	0	0	0	0	6	0	0	12	0	0	0	0	0	0	4	0	0	0
OTU326	0	0	1	3	7	0	6	0	5	2	1	0	10	0	0	2	0	2	0	11	0	0	0	1	0	1	2	0	0	0	1	0	0	0	0	3	1	0	0	3	0	0	5	0	0	0	0	11	1
OTU327	0	0	0	0	9	3	1	0	2	5	0	0	13	0	0	0	1	0	0	0	0	0	0	0	0	0	0	9	0	1	0	0	0	0	0	0	0	0	0	0	0	0	0	0	53	2	7	0	11
OTU328	0	0	2	0	0	3	0	1	0	0	0	1	0	0	0	0	2	1	0	0	0	0	0	0	0	0	0	0	0	0	0	0	0	1	0	0	0	0	7	0	0	0	0	0	0	0	0	50	0
OTU33	0	6	52	7	98	35	45	2	87	11	112	3	53	7	2	27	3	33	22	57	11	35	7	79	46	65	5	234	57	283	169	81	38	3	18	14	13	154	9	28	34	135	15	11	16	37	9	219	9
OTU330	0	0	0	1	0	0	0	0	0	0	0	0	0	0	0	0	0	0	0	0	0	0	0	0	0	0	0	0	0	0	0	0	0	0	0	0	2	0	5	0	13	0	0	0	0	0	0	0	11
OTU331	0	0	0	0	1	0	0	0	0	0	0	0	0	0	0	0	0	0	1	0	0	0	0	0	0	0	0	1	0	0	0	2	0	0	0	0	0	0	0	0	0	0	0	3	0	0	0	32	0
OTU342	91	0	1	0	0	0	0	0	0	0	4	0	0	0	0	0	0	0	0	0	0	0	0	0	0	0	0	0	0	0	1	0	0	216	0	0	0	0	0	0	0	0	0	0	0	0	0	0	0
OTU343	0	0	0	0	0	0	0	0	0	5	5	0	0	0	0	0	0	0	0	1	0	0	4	2	1	0	0	0	2	0	3	0	3	0	5	0	1	0	0	0	0	0	0	0	0	0	0	0	18
OTU348	0	0	0	0	0	0	0	0	0	0	0	0	0	0	0	0	0	0	0	0	0	169	0	0	0	0	0	0	0	0	0	0	0	0	0	0	0	0	0	0	0	0	0	0	0	0	0	0	0
OTU35	1	23	2	80	26	15	33	11	14	0	20	0	11	5	47	20	1	6	10	1	1	412	26	38	25	0	1	0	17	77	77	11	22	6	9	4	4	52	0	30	8	66	18	3	3	15	46	59	314
OTU351	0	28	7	0	0	0	0	5	0	0	0	0	0	1	0	0	0	0	0	8	0	0	0	0	0	0	0	0	0	0	13	0	4	0	0	0	0	0	0	0	0	0	1	0	0	0	0	47	0
OTU353	0	3	0	0	0	0	0	0	10	0	0	0	0	0	0	0	0	0	0	0	0	0	0	0	0	15	0	0	0	0	0	0	0	8	2	0	0	0	6	1	0	0	0	0	0	0	0	41	0
OTU354	0	0	0	0	0	0	0	0	0	0	0	0	0	0	0	0	0	0	0	0	0	0	0	0	0	0	0	0	0	0	0	0	0	0	0	0	0	0	0	0	0	0	0	0	0	0	0	0	0
OTU355	10	0	4	2	0	0	0	0	11	0	0	0	0	1	0	0	1	1	1	0	0	0	14	0	0	0	0	5	0	0	0	0	0	8	0	0	0	0	0	0	1	4	0	0	0	0	0	0	0
OTU356	0	0	28	0	0	0	0	0	0	0	2	0	0	0	0	0	0	0	0	0	0	0	0	0	0	0	0	0	0	0	0	0	0	0	0	0	0	0	0	0	0	0	0	0	0	0	0	1	0
OTU357	0	8	0	0	3	0	0	0	3	0	0	2	4	0	0	2	0	0	0	2	0	114	0	15	0	0	0	0	0	0	7	0	5	0	0	0	1	0	0	11	0	0	0	0	0	0	31	9	0
OTU358	0	0	0	0	0	0	0	0	0	0	0	0	0	0	6	0	0	0	0	10	0	0	0	0	5	0	0	0	1	3	3	0	0	0	0	0	0	61	0	1	0	0	0	0	6	0	0	0	0
OTU359	0	0	0	0	0	0	0	0	0	0	0	0	0	0	1	0	0	0	1	0	0	0	0	0	0	0	0	0	0	0	0	0	0	1	0	0	1	0	0	3	0	0	0	0	0	0	2	0	0
OTU360	0	0	0	0	2	0	1	2	0	0	0	0	0	0	0	0	0	0	0	0	0	0	15	0	0	0	0	29	0	0	0	0	1	0	0	0	0	3	0	0	0	0	0	0	3	0	0	0	0
OTU364	0	0	0	0	0	0	0	0	0	134	0	0	0	0	0	3	0	0	0	0	0	0	0	0	0	0	0	0	0	0	0	0	0	0	0	0	0	0	0	0	0	0	0	0	0	0	0	0	0
OTU365	0	0	0	0	0	0	0	0	0	0	0	0	0	0	0	0	0	0	0	0	0	0	0	0	0	0	0	0	0	0	0	0	0	0	0	0	0	0	0	0	0	0	0	0	0	0	0	0	0
OTU366	0	0	0	0	0	0	0	0	0	0	11	0	0	0	0	0	0	0	0	0	0	0	0	0	0	0	0	0	0	0	0	0	0	0	0	0	0	0	0	0	0	0	0	0	0	0	0	0	0
OTU369	0	0	0	1	0	0	5	0	0	0	0	0	71	0	0	0	0	0	0	0	0	0	0	0	0	0	0	0	6	0	3	0	0	1	0	0	0	0	3	0	18	0	0	2	0	7	0	0	13
OTU370	0	0	77	0	1	7	2	0	75	0	14	0	7	1	0	0	0	3	0	0	0	0	0	0	0	10	0	0	0	0	0	4	0	0	0	1	1	0	0	29	0	0	6	6	0	6	0	0	0
OTU371	0	2	1	0	4	18	0	0	3	0	2	0	60	3	0	2	0	0	0	1	13	0	0	0	0	0	0	0	14	2	4	0	0	0	0	2	3	0	0	50	31	0	78	1	4	0	1	0	4
OTU373	0	0	0	0	0	0	0	0	0	0	0	0	0	0	0	0	1	0	0	0	0	0	0	0	0	0	0	0	0	0	1	0	0	0	0	0	0	0	0	0	14	18	0	0	0	3	0	0	0
OTU375	2	0	0	0	0	0	0	0	0	0	6	0	0	0	0	0	0	1	0	0	0	0	0	0	0	0	0	0	0	0	0	0	0	3	0	0	0	0	0	0	0	0	1	0	0	0	0	0	0
OTU376	0	0	10	3	3	12	4	0	15	8	0	1	20	34	2	0	1	2	24	14	399	5	108	0	28	7	5	17	24	10	6	1	22	19	9	0	13	275	70	141	0	293	2	73	4	399	3	33	3
OTU378	0	0	8	0	0	0	0	0	0	0	0	0	13	0	0	0	0	3	0	0	0	0	0	0	0	0	0	0	2	0	0	0	0	0	0	0	4	28	0	0	0	0	0	0	0	0	0	0	0
OTU379	4	0	0	0	0	0	0	0	2	0	0	0	0	0	0	0	0	0	0	0	0	0	0	0	0	0	0	0	0	0	0	0	0	0	0	0	0	0	0	0	0	0	0	0	0	0	0	0	0
OTU380	0	0	0	0	0	0	0	0	0	0	0	0	0	0	0	0	0	0	0	0	0	0	0	0	0	0	0	0	0	0	0	0	0	0	0	0	0	0	0	0	0	0	0	0	0	0	0	0	0
OTU382	0	2	3	1	0	0	4	0	1	0	0	1	2	9	1	3	0	3	0	0	0	0	0	0	0	0	0	6	0	0	7	0	0	0	2	1	1	0	0	1	0	9	0	0	0	0	0	0	0
OTU383	0	0	0	0	0	0	0	0	0	0	0	0	0	0	0	0	0	3	0	0	0	0	0	0	0	0	0	0	0	0	0	0	0	0	195	0	0	0	0	0	20	0	0	0	0	15	0	0	0
OTU384	37	4	0	4	0	43	14	4	3	20	0	4	51	126	9	23	4	1	0	20	49	10	40	6	6	8	7	36	8	32	31	0	56	25	35	5	21	19	5	32	0	29	3	5	2	4	4	60	2
OTU385	0	0	0	0	0	0	0	30	0	0	0	0	0	0	0	0	0	0	0	0	0	0	0	0	0	0	0	0	8	0	2	0	0	1	0	0	0	0	0	0	0	22	0	0	0	0	0	0	0
OTU387	0	0	0	0	0	0	0	0	0	0	0	0	0	0	0	0	0	0	0	0	0	0	0	0	0	37	0	0	0	0	0	0	5	0	0	0	0	0	0	0	0	0	0	0	0	0	0	0	0
OTU39	47	83	23	18	30	23	42	29	73	34	74	12	10	36	23	16	6	37	33	40	19	11	20	79	14	187	36	58	34	26	10	11	25	218	16	2	23	895	40	63	173	70	85	54	215	23	48	218	157
OTU391	0	0	0	0	2	0	195	0	3	0	0	0	0	0	0	0	0	0	0	0	0	0	0	0	0	0	0	0	0	0	0	0	0	0	0	0	0	0	0	0	0	0	0	0	0	4	0	0	0
OTU394	0	0	9	0	0	0	3	0	0	0	0	2	7	0	0	0	0	0	0	0	0	0	0	0	0	0	0	0	0	0	1	0	0	0	0	0	0	0	0	0	0	0	0	0	0	0	0	0	0
OTU395	0	0	15	0	11	0	0	9	6	0	0	0	6	0	0	0	0	0	0	0	0	0	0	0	5	0	0	0	0	11	23	7	0	3	0	1	1	0	13	0	0	0	0	0	0	0	0	0	25
OTU396	0	0	3	0	0	0	1	0	0	0	0	0	0	0	0	7	0	0	0	0	0	0	0	0	0	0	0	0	0	0	9	0	3	0	0	0	0	0	0	0	0	3	0	0	0	0	0	0	0
OTU397	1	0	0	0	0	0	0	0	5	0	0	0	0	0	0	0	0	0	0	0	1	0	0	0	0	0	0	0	0	0	0	0	0	242	0	0	0	0	0	0	0	0	0	0	0	0	0	0	0
OTU398	0	0	0	0	1	0	3	0	4	0	1	0	0	0	0	0	0	0	0	0	0	0	0	0	0	0	0	0	0	2	0	0	0	0	3	0	0	0	0	0	0	0	0	0	0	0	0	0	2
OTU4	19	171	60	38	316	121	274	56	154	49	188	7	147	43	36	47	56	22	50	156	68	114	68	302	208	1217	87	374	400	93	40	198	66	35	42	15	24	833	289	366	1244	523	704	351	1230	245	512	1669	896
OTU401	0	0	0	0	0	0	0	0	0	0	0	0	0	0	0	0	0	0	0	0	0	236	0	0	0	0	0	0	0	0	0	0	0	0	0	0	0	0	0	0	0	0	0	0	0	0	0	0	0
OTU402	19	1	0	0	1	0	0	0	11	0	0	0	0	9	0	0	0	0	0	0	0	0	0	0	0	21	0	41	1	0	3	0	5	0	9	0	0	0	0	0	15	0	0	2	0	0	0	0	10
OTU403	10	0	0	1	6	0	28	0	0	0	0	0	28	0	0	2	1	2	7	0	1	3	0	9	0	0	1	3	98	1	9	0	0	0	9	0	0	1	0	1	3	12	10	0	10	0	7	3	16
OTU408	0	0	0	0	0	0	0	0	0	0	0	0	0	0	0	0	0	0	0	6	0	0	0	0	0	0	4	0	2	0	0	0	0	8	1	1	4	3	0	0	0	0	0	0	0	0	0	0	0
OTU409	0	0	5	2	0	0	1	0	2	0	6	1	0	0	0	0	0	0	0	0	0	0	0	0	16	0	2	0	9	2	0	0	1	1	0	0	1	0	0	0	1	1	0	0	0	0	33	0	12
OTU410	0	0	0	0	0	0	0	0	0	0	0	0	0	0	0	0	0	0	0	0	0	0	0	0	0	0	0	0	0	0	0	0	0	0	0	0	0	0	0	0	0	0	0	0	0	0	0	0	0
OTU412	22	0	3	3	0	0	0	0	2	0	0	0	0	0	0	7	0	0	0	0	0	0	0	0	0	0	0	0	0	0	5	0	0	10	0	0	0	0	0	1	0	0	0	0	0	0	0	0	0
OTU413	0	14	0	0	0	0	1	1	0	0	1	0	0	0	0	0	5	0	0	0	0	0	0	0	6	0	0	0	0	0	0	0	0	0	0	0	0	0	0	0	7	0	5	0	0	0	4	2	0
OTU417	0	0	0	0	0	0	0	0	0	0	0	0	0	0	0	0	0	0	0	0	0	0	0	0	0	0	0	0	0	0	0	0	0	0	0	0	0	0	0	0	0	0	0	0	0	0	0	0	0
OTU419	0	0	0	0	0	0	0	0	0	3	0	0	0	0	0	0	0	0	0	0	1	0	0	10	0	0	0	0	0	0	17	0	2	0	0	0	6	0	3	0	0	0	27	0	0	0	13	29	0
OTU42	2	75	76	8	25	34	38	152	23	9	77	8	148	13	3	18	91	134	2	41	28	56	16	19	69	32	1	55	13	75	657	66	42	0	5	2	8	81	22	87	12	6	28	15	54	23	15	78	20
OTU420	0	12	0	0	1	30	1	0	1	0	0	0	0	0	0	0	0	0	0	8	0	0	0	0	0	0	0	0	1	0	2	0	0	0	0	0	0	0	0	0	0	0	0	0	0	0	0	0	0
OTU421	9	0	0	0	0	0	1	0	0	0	0	0	0	0	0	0	0	0	0	0	1	0	0	0	0	0	0	97	0	0	1	0	0	0	5	0	0	0	0	0	0	0	0	0	4	0	0	0	0
OTU422	10	0	0	0	0	0	0	0	0	0	0	0	0	0	0	0	0	0	0	0	0	0	0	0	0	0	0	0	0	0	0	0	0	37	0	0	0	0	0	0	0	0	0	0	0	0	0	0	0
OTU424	0	0	4	0	9	5	0	8	6	0	0	0	0	0	0	0	0	0	0	0	0	0	0	5	0	7	0	3	0	9	3	3	0	0	0	0	0	12	0	0	0	0	0	0	0	1	0	0	0
OTU425	0	0	0	0	7	0	0	0	0	0	3	0	5	0	0	0	0	0	0	0	0	0	0	0	0	0	0	15	0	0	4	0	0	0	3	0	1	0	0	0	19	0	0	0	0	0	0	0	0
OTU427	0	0	0	0	0	0	0	0	0	0	0	0	0	0	0	0	0	0	0	0	0	0	0	0	0	0	0	0	0	0	0	0	0	0	0	0	0	0	0	0	0	0	0	0	0	0	0	0	0
OTU43	5	5	11	21	1	20	0	27	4	123	1	14	9	111	57	284	22	10	10	53	110	0	78	0	42	14	20	12	35	0	18	0	52	15	22	8	9	63	16	14	0	34	7	4	13	8	10	61	3
OTU431	0	0	0	0	0	0	0	0	2	0	6	0	0	0	0	0	0	0	0	0	0	5	0	0	0	1	0	0	0	0	5	0	0	0	3	0	0	0	1	12	0	0	0	0	0	0	0	0	0
OTU433	0	0	0	0	0	0	0	0	12	0	0	0	19	0	0	0	0	0	0	0	0	0	0	0	6	0	0	0	0	0	2	0	0	0	1	0	0	0	0	0	0	0	0	0	0	0	0	0	0
OTU434	4	0	0	0	0	0	0	1	10	2	0	1	28	0	7	0	0	0	0	12	0	0	0	0	0	7	0	29	0	0	0	0	0	10	9	0	1	0	0	0	7	7	0	0	0	0	1	0	0
OTU435	0	0	0	0	0	0	0	4	0	0	0	0	0	3	0	2	0	0	0	0	0	0	0	0	24	0	0	0	0	0	0	0	0	0	0	0	0	0	2	0	0	0	0	0	0	0	0	0	0
OTU436	0	0	0	0	0	0	0	0	0	0	0	0	0	0	0	0	0	0	0	0	0	0	0	0	0	0	0	0	0	0	0	0	0	0	0	0	0	0	0	0	0	0	0	0	0	0	0	0	0
OTU437	0	0	3	0	0	0	0	0	0	0	0	0	7	0	0	0	0	0	0	0	0	0	0	0	0	0	0	0	0	0	0	0	0	0	0	0	0	51	0	0	0	0	7	0	0	0	0	0	0
OTU439	0	0	0	0	0	0	0	0	0	0	0	0	0	0	0	0	0	0	0	0	0	0	0	0	0	66	0	0	0	0	0	0	0	6	0	0	2	0	0	0	0	0	0	0	0	0	0	0	0
OTU44	0	5	792	17	62	33	0	7	124	6	17	7	24	0	8	15	3	8	40	5	34	30	28	28	1	60	23	55	10	24	63	21	28	2	24	7	1	22	7	159	55	42	2	56	40	27	47	75	18
OTU443	0	0	0	0	0	0	0	1	9	0	0	0	0	0	0	0	0	0	0	0	0	0	0	0	0	0	0	0	0	0	0	0	0	0	0	0	0	0	0	0	0	0	0	0	0	0	0	1	0
OTU444	0	0	0	0	0	0	3	0	0	0	0	0	0	0	0	0	0	2	0	0	0	0	0	3	0	0	0	0	0	0	0	0	0	0	0	0	1	0	0	0	0	0	0	0	0	0	0	0	0
OTU445	0	3	0	0	0	0	0	0	0	0	0	0	0	0	0	0	0	0	7	9	0	0	2	0	0	0	3	0	0	0	0	0	0	0	5	0	0	0	0	0	0	0	0	0	0	0	0	0	0
OTU446	4	0	0	0	0	0	0	0	0	0	0	0	0	0	0	0	0	0	0	0	0	0	0	0	0	0	0	0	0	0	0	0	0	6	0	0	0	0	0	0	0	0	0	0	0	0	0	0	0
OTU448	0	0	0	0	0	0	0	0	0	0	0	0	0	0	0	0	0	0	0	0	0	0	0	0	0	0	0	0	0	0	0	0	0	0	0	0	0	0	0	0	0	0	0	0	0	0	0	0	0
OTU452	0	0	2	0	0	0	0	0	0	2	0	0	0	0	0	0	0	0	0	0	0	0	0	0	0	0	0	0	0	0	5	9	0	0	0	1	0	19	0	2	0	0	0	0	0	0	0	0	0
OTU455	0	1	0	0	0	0	0	0	0	0	0	0	0	0	0	0	0	0	0	0	0	0	0	0	0	0	0	0	0	0	0	0	0	0	0	0	0	0	0	0	0	0	0	0	0	0	0	0	0
OTU456	0	0	0	0	0	0	0	0	0	0	0	0	0	0	0	0	0	0	0	0	0	0	0	0	0	0	0	0	0	0	4	0	0	0	0	0	0	0	0	0	0	0	0	0	0	0	0	0	0
OTU457	0	0	0	0	0	0	0	0	0	0	0	0	4	0	0	0	0	0	0	0	0	0	0	0	0	0	0	0	0	0	4	0	2	0	0	0	0	0	0	0	0	0	0	0	0	0	0	0	0
OTU459	0	0	0	0	0	0	0	0	52	0	0	0	0	0	0	0	0	0	0	0	0	0	0	0	0	0	0	0	0	0	0	0	0	0	0	0	0	0	0	0	0	0	0	0	7	0	0	0	0
OTU460	0	0	0	0	0	0	0	4	4	0	0	0	0	0	0	0	0	0	0	1	0	0	0	0	0	13	0	0	0	0	2	0	0	0	0	0	1	0	0	0	11	0	0	0	4	0	0	0	0
OTU461	0	0	0	0	0	0	0	0	0	0	0	0	0	0	0	0	0	0	0	0	0	234	0	0	0	0	0	0	0	0	0	0	0	0	0	0	0	0	0	0	0	0	0	0	0	0	0	0	0
OTU462	0	0	0	0	14	0	0	0	0	0	0	0	0	0	0	0	0	0	0	0	0	0	0	0	0	0	0	0	0	0	3	0	0	0	1	0	0	0	0	0	0	0	0	0	0	0	0	0	0
OTU463	0	0	0	0	0	0	0	0	0	0	0	0	1	0	0	0	0	0	0	14	0	0	0	0	0	0	0	0	0	0	4	0	0	0	0	0	0	0	0	0	0	0	0	0	0	7	0	0	0
OTU464	0	0	0	0	2	0	0	0	1	0	2	0	0	0	0	0	0	0	0	0	0	0	0	0	0	0	0	3	0	0	0	0	0	0	0	0	0	0	0	0	0	0	0	0	2	0	2	0	4
OTU465	0	0	13	0	0	0	0	0	0	0	0	0	0	0	0	0	0	0	0	0	0	0	0	0	0	0	0	0	11	0	0	0	0	0	0	0	0	0	0	0	7	0	0	0	0	0	0	0	0
OTU466	0	0	0	1	0	10	0	0	0	3	0	0	0	0	3	0	5	0	0	0	0	0	0	0	24	0	0	0	14	0	4	0	0	0	0	0	0	0	0	0	0	0	0	0	0	0	0	0	0
OTU468	4	0	0	0	0	0	0	0	0	0	0	0	0	0	0	0	0	0	0	0	0	0	0	0	0	0	0	0	0	0	3	0	0	2	0	0	0	0	0	0	0	0	0	0	0	0	0	0	0
OTU469	0	0	0	0	0	0	0	0	0	0	0	0	0	0	0	0	0	0	0	0	0	0	0	0	0	0	0	0	0	0	0	0	0	0	0	0	0	0	0	0	0	0	0	0	0	0	0	0	0
OTU470	0	0	0	0	0	0	0	0	0	0	0	0	0	2	0	0	0	0	0	0	0	0	0	0	0	0	0	0	0	0	0	0	0	0	0	0	0	0	0	0	0	0	0	0	0	0	0	0	0
OTU471	0	0	0	0	0	0	0	0	0	0	0	0	0	0	0	0	0	0	0	0	0	0	0	0	0	0	0	5	0	0	5	0	0	0	0	0	0	0	0	0	0	0	0	0	0	0	0	0	0
OTU472	0	0	3	0	1	2	0	0	0	0	0	0	0	0	0	0	0	0	0	70	0	0	0	0	0	0	0	0	0	0	5	0	0	0	0	0	0	12	0	0	0	0	0	0	0	0	0	0	0
OTU474	0	0	0	0	0	0	0	0	40	0	0	0	0	0	0	0	0	0	0	0	0	0	0	0	0	0	0	0	0	0	0	0	0	0	0	0	0	0	0	0	0	0	0	0	0	0	0	0	0
OTU476	0	0	0	0	0	0	0	0	0	0	0	0	0	0	1	0	0	0	0	9	0	0	0	0	5	0	0	0	0	0	7	0	2	1	5	0	1	0	0	0	0	0	0	0	0	0	0	0	0
OTU477	0	0	0	0	0	0	0	0	0	0	0	0	0	0	1	0	0	0	0	0	0	0	0	0	0	0	0	0	0	0	0	0	0	0	0	0	0	0	0	0	0	0	0	24	0	0	0	0	0
OTU478	0	0	0	0	0	0	0	0	0	0	0	0	0	0	0	0	0	0	0	0	2	0	0	0	0	0	0	0	0	0	0	0	0	3	0	0	0	0	0	0	0	0	0	0	0	0	0	0	0
OTU479	0	0	0	0	0	0	0	0	0	0	0	0	0	0	0	0	0	0	0	0	0	0	0	0	0	0	0	0	0	0	0	0	0	0	0	0	0	0	0	0	0	0	13	0	0	0	0	0	0
OTU48	7	67	25	9	18	62	53	12	45	16	11	9	7	12	18	5	4	9	46	30	21	4	18	29	15	118	47	43	59	8	11	12	7	5	20	0	3	94	41	38	113	63	85	35	141	14	44	85	74
OTU481	0	0	0	0	0	0	0	0	0	0	0	0	0	0	0	0	0	0	0	0	0	0	0	0	0	0	0	0	0	0	0	0	0	0	0	0	0	0	0	0	0	0	0	0	0	0	0	0	0
OTU483	9	0	2	0	0	0	0	0	0	0	1	0	0	0	0	0	0	0	0	0	0	0	0	0	0	0	0	0	0	0	0	0	0	0	0	0	0	0	0	3	0	0	0	0	0	0	0	0	0
OTU486	58	0	1	0	1	0	1	0	14	0	0	0	0	0	0	0	0	0	0	0	5	0	0	0	0	0	0	0	0	0	3	0	0	0	3	0	0	0	0	3	0	0	0	0	0	0	0	0	0
OTU489	0	0	7	0	0	0	0	0	0	0	0	0	15	0	0	0	0	0	0	4	0	0	0	0	0	0	0	0	0	0	0	0	0	0	0	0	0	0	0	0	0	0	0	0	0	23	0	0	0
OTU49	22	142	14	165	99	110	23	140	158	218	178	67	83	89	134	476	61	54	48	59	44	24	95	76	173	15	11	145	52	64	146	48	283	14	60	21	24	135	6	52	69	62	74	32	31	86	118	122	47
OTU491	0	0	0	0	0	0	0	0	0	0	0	0	0	0	0	0	0	0	0	0	0	0	0	0	0	0	0	0	0	0	2	0	0	0	0	0	1	0	0	0	0	0	0	0	0	5	0	0	0
OTU492	18	0	0	0	0	0	0	0	43	0	16	0	0	0	0	0	0	0	0	0	0	0	0	0	0	0	0	0	0	0	0	0	0	0	0	0	0	0	0	0	0	0	0	0	0	0	0	0	0
OTU495	0	0	0	0	4	0	0	0	15	0	0	0	0	0	0	0	0	0	0	0	0	0	0	0	0	0	0	0	0	0	0	0	0	153	0	0	0	0	0	0	0	0	0	0	0	0	0	0	0
OTU496	0	0	0	0	0	0	0	0	0	0	0	0	0	0	0	0	0	0	0	0	0	0	0	0	0	0	0	0	0	0	0	0	0	0	0	0	0	0	0	0	0	0	0	0	0	0	0	0	0
OTU497	0	0	0	0	0	0	0	0	0	0	0	0	0	0	0	0	0	0	0	0	0	0	0	0	0	0	0	0	0	0	0	0	0	0	0	0	0	0	0	3	0	0	0	0	0	0	0	0	0
OTU498	7	0	20	0	7	0	0	0	3	0	0	0	7	0	0	0	0	4	0	0	0	0	0	0	0	0	0	0	0	0	0	0	0	0	0	0	0	0	0	0	0	0	0	0	0	0	0	0	0
OTU499	0	0	0	0	0	0	0	0	0	0	0	0	0	0	0	0	0	0	0	0	0	0	0	0	136	0	0	0	0	0	0	0	0	0	0	0	0	0	0	0	0	0	0	0	0	0	0	0	0
OTU5	31	595	416	64	603	370	520	648	374	67	463	20	1342	128	72	289	254	572	46	165	81	469	132	932	340	1423	116	1296	424	1759	2494	5567	359	75	124	78	121	916	179	638	385	313	389	194	308	306	355	1017	547
OTU500	0	0	0	0	0	0	0	0	0	0	0	0	0	0	0	0	0	0	0	0	0	104	0	0	0	0	0	0	0	0	0	0	0	0	0	0	0	0	0	0	0	0	0	0	0	0	0	0	0
OTU501	0	13	0	0	0	0	0	0	0	0	0	0	0	0	0	0	0	0	0	0	0	0	0	0	0	0	0	0	0	0	0	0	0	1	0	0	0	0	0	0	0	0	0	0	0	0	0	0	0
OTU503	0	0	0	0	0	0	0	0	0	0	0	0	0	0	0	0	0	0	0	0	0	0	0	0	0	0	0	0	0	0	0	0	0	0	0	0	0	0	0	0	0	0	0	0	0	0	0	0	0
OTU505	0	0	0	0	0	0	0	0	0	0	0	0	0	0	0	0	0	0	0	0	0	0	0	0	0	0	0	0	0	0	0	0	0	0	0	0	0	0	0	0	0	0	0	0	0	0	0	0	0
OTU507	0	0	0	0	7	0	0	0	0	0	0	0	0	0	0	0	0	4	0	0	15	0	0	14	2	0	0	0	0	0	12	0	3	0	0	0	0	0	0	0	0	17	0	0	17	0	0	0	0
OTU513	0	0	0	0	0	0	0	0	0	0	0	0	0	0	0	0	0	0	0	0	0	0	0	0	0	0	0	0	0	0	0	0	0	0	0	0	0	0	0	0	0	0	0	0	0	0	0	0	0
OTU514	0	0	0	0	15	0	0	0	0	0	0	0	0	0	0	0	0	11	0	0	0	0	0	0	0	0	0	0	0	0	0	0	0	0	0	0	0	0	0	9	0	0	0	0	0	0	0	0	0
OTU515	0	0	0	0	6	0	0	0	8	2	6	2	0	0	0	6	0	1	0	1	0	0	0	0	0	0	0	0	0	0	3	0	0	0	0	0	0	0	0	0	0	0	0	0	0	0	0	0	0
OTU516	0	0	0	0	0	0	0	0	0	0	0	0	0	0	0	0	0	0	0	0	1	0	0	0	0	0	0	0	19	0	0	0	0	0	0	0	0	0	0	0	0	0	0	0	0	0	0	0	0
OTU517	0	0	0	0	0	0	0	0	1	0	0	0	1	0	0	0	0	0	0	0	2	0	0	0	0	0	0	0	0	0	0	0	0	0	0	0	0	0	0	0	0	0	0	0	0	0	0	0	0
OTU519	0	0	0	0	0	0	0	0	0	0	0	0	0	0	0	0	0	0	0	0	8	0	0	0	0	0	0	0	0	1	1	0	1	0	0	0	0	0	0	0	0	0	0	0	0	0	0	0	1
OTU520	2	7	1	14	0	4	0	2	2	1	0	1	4	6	1	5	0	2	0	3	1	0	10	0	1	0	3	7	0	0	11	0	10	26	3	1	4	0	1	3	9	0	0	2	5	6	1	3	8
OTU522	0	0	0	0	0	0	0	0	0	0	1	0	0	0	0	0	0	0	0	0	0	0	0	0	0	0	0	0	0	0	0	0	0	0	0	0	0	0	0	0	0	0	0	0	0	0	0	0	0
OTU524	0	0	2	3	6	0	0	0	5	0	0	0	0	7	0	0	2	0	0	0	0	0	0	0	10	18	0	1	0	0	11	0	0	0	0	0	0	4	1	0	0	0	0	11	4	3	0	18	10
OTU525	0	0	0	0	0	0	2	0	0	0	0	0	1	0	0	0	0	0	11	0	0	0	0	0	0	0	0	0	0	0	0	0	0	0	0	0	0	0	0	0	0	0	0	1	0	0	0	0	0
OTU526	0	0	0	0	0	0	0	0	4	0	0	0	18	0	0	0	0	0	0	0	0	0	0	0	0	0	0	0	0	0	8	0	0	0	0	0	0	0	0	0	0	0	0	0	0	0	0	0	0
OTU527	10	0	0	0	0	0	3	0	8	0	0	0	0	0	0	0	0	0	0	0	0	0	0	0	0	0	0	0	0	0	0	0	0	21	0	0	0	0	0	0	0	0	0	0	0	0	0	0	14
OTU528	0	1	0	0	0	0	0	0	0	0	0	0	0	0	0	0	0	0	0	0	6	0	0	0	0	0	0	0	0	0	10	0	0	1	0	0	0	0	0	0	0	0	0	0	0	0	0	0	0
OTU533	1	0	0	0	4	0	11	0	3	0	0	0	51	0	0	0	0	26	3	0	0	0	1	0	0	0	0	0	9	0	8	0	0	0	0	0	4	0	0	11	0	2	1	1	0	0	0	0	0
OTU534	0	0	3	0	0	0	0	0	0	0	0	0	0	0	0	0	0	0	0	1	12	0	0	0	0	0	0	0	0	0	0	0	0	0	0	0	0	0	0	0	0	0	0	0	0	0	0	0	0
OTU536	51	0	0	0	0	0	0	0	0	0	40	0	0	0	0	0	0	0	0	0	0	2	0	0	0	0	0	0	0	0	0	0	0	0	0	0	0	0	0	0	0	0	0	0	0	0	0	0	0
OTU537	0	0	0	0	0	0	0	0	0	0	0	0	0	0	0	0	0	0	0	0	0	128	0	0	0	0	0	0	0	0	0	0	0	0	0	0	0	0	0	0	0	0	0	0	0	0	0	0	0
OTU538	0	0	0	0	0	0	0	0	0	0	0	0	0	0	0	0	0	0	0	0	0	0	0	0	0	0	0	0	0	0	0	0	0	0	0	0	0	0	0	0	0	0	0	0	0	0	0	0	1
OTU539	0	0	0	0	0	0	0	0	0	0	0	0	0	0	0	0	0	0	0	0	0	0	0	0	0	0	1	0	0	0	0	0	0	0	0	0	0	0	0	0	0	0	0	0	0	0	0	0	0
OTU54	12	116	9	8	103	110	36	15	167	27	83	0	86	20	150	207	17	24	159	44	57	31	91	37	157	55	31	118	51	136	113	47	98	160	92	12	18	106	1	304	101	102	54	23	1264	26	10	18	162
OTU540	0	0	0	0	0	0	0	0	0	0	0	0	0	0	0	0	0	0	0	0	0	0	0	0	0	0	0	0	0	0	0	0	0	0	0	0	0	0	0	0	0	0	0	0	0	0	0	0	0
OTU541	0	0	0	0	0	0	0	0	0	5	0	0	0	0	0	0	0	0	0	0	0	0	0	0	0	0	0	0	0	0	0	0	0	0	0	0	0	0	0	0	0	0	0	0	0	0	0	0	0
OTU542	0	0	0	0	0	0	0	0	0	0	0	0	10	0	0	0	0	0	0	0	0	0	0	0	0	0	0	0	0	0	1	0	0	2	8	0	0	0	0	0	0	14	0	0	0	0	0	0	0
OTU543	4	0	2	0	2	0	0	0	0	0	3	0	7	0	0	0	0	2	0	5	0	0	0	0	0	0	0	2	0	0	3	0	1	45	0	0	0	0	10	0	0	7	0	0	0	0	0	0	10
OTU545	0	0	0	0	0	0	0	0	29	0	0	0	0	0	0	0	0	3	0	0	0	0	0	3	0	0	0	0	0	0	0	0	0	0	0	0	0	0	0	0	0	0	0	0	0	0	0	0	0
OTU546	0	0	0	0	0	0	0	0	0	0	0	0	0	0	0	0	0	0	0	0	0	0	0	0	0	0	0	0	0	0	0	0	0	0	0	0	0	0	0	0	0	0	0	0	0	0	0	0	0
OTU547	0	0	1	0	2	11	0	25	8	1	0	0	21	0	0	0	6	4	0	5	0	2	0	0	1	8	1	6	26	1	38	1	2	5	0	0	2	2	0	9	0	1	8	0	1	0	5	3	0
OTU549	0	0	0	0	0	0	0	0	35	0	0	0	0	0	0	0	0	0	0	0	0	0	0	0	0	0	0	0	0	0	4	0	0	0	8	0	0	0	0	0	0	0	0	0	0	0	0	0	0
OTU55	0	0	0	1	8	0	9	0	0	0	0	3	0	0	0	0	0	0	0	543	0	0	6	0	0	0	0	0	189	0	0	0	0	0	52	0	14	0	0	0	0	0	0	51	0	0	2	0	0
OTU550	0	0	0	0	9	0	0	0	0	0	0	0	2	0	0	0	0	0	0	0	0	0	0	0	0	0	0	0	0	0	0	0	0	0	0	0	0	0	0	0	0	0	0	0	1	0	0	0	13
OTU551	0	0	0	0	0	1	0	0	1	0	0	0	0	0	0	0	0	0	0	0	0	0	0	0	1	0	0	0	0	0	0	0	0	0	0	0	0	0	0	0	0	0	0	0	0	0	0	0	0
OTU552	0	0	3	0	0	0	0	0	0	0	0	0	0	0	0	0	0	0	0	0	0	0	0	0	0	0	0	0	0	0	2	0	0	0	0	0	0	0	0	0	0	0	0	0	0	0	0	0	0
OTU554	0	0	1	0	11	0	0	0	0	0	0	2	0	0	3	0	0	0	0	2	0	0	0	0	0	0	0	0	0	0	1	0	0	0	0	0	0	8	0	3	0	0	0	0	0	0	0	3	0
OTU555	0	0	0	0	0	0	0	0	0	0	0	0	0	0	0	0	0	0	0	0	0	0	0	0	0	0	0	0	0	0	0	0	0	0	0	0	0	0	0	0	0	0	0	0	0	0	0	0	0
OTU557	0	0	0	0	0	0	0	0	0	0	0	0	0	0	0	0	0	0	0	0	0	0	0	0	0	0	0	0	0	0	0	0	0	0	0	0	0	0	0	0	0	0	0	0	0	0	0	0	0
OTU558	0	0	0	0	0	0	0	0	0	0	0	0	0	0	0	0	0	0	0	0	0	0	0	0	0	0	0	0	0	0	0	0	0	0	0	0	0	0	0	0	0	0	0	0	0	0	0	0	0
OTU560	13	7	0	0	0	0	0	0	7	0	0	0	1	0	0	0	0	0	0	0	0	0	7	0	0	0	0	0	0	0	3	0	0	11	0	0	0	0	0	0	0	0	0	0	0	0	0	0	0
OTU562	0	0	0	0	0	0	8	0	0	0	0	0	0	0	0	2	0	0	0	0	0	0	0	0	0	0	0	0	0	0	4	0	10	0	0	0	0	0	0	28	0	0	2	0	0	0	0	0	0
OTU565	0	0	0	0	0	0	0	0	0	0	0	0	0	0	0	0	0	0	0	0	0	0	0	0	0	0	0	0	0	0	0	0	4	0	0	0	0	0	0	0	0	0	0	0	0	5	0	0	0
OTU566	0	0	0	0	0	0	0	0	0	0	0	0	0	0	0	0	0	0	0	0	0	0	0	0	0	0	0	0	0	0	0	0	0	0	0	0	0	0	0	0	0	32	0	0	0	0	0	0	0
OTU567	0	0	0	0	0	0	0	0	0	0	0	0	0	0	0	0	0	0	0	0	0	0	0	0	0	0	0	0	0	0	0	0	0	0	0	0	0	0	0	0	0	0	0	0	0	0	0	0	0
OTU568	0	0	0	0	0	0	0	0	1	0	0	0	0	0	0	0	0	0	0	0	0	0	0	0	0	0	0	0	0	0	0	0	0	0	0	0	0	0	0	0	0	0	0	0	0	0	0	0	0
OTU569	30	0	0	0	0	0	1	0	35	0	0	0	0	0	0	0	0	0	0	0	0	0	0	0	0	0	0	0	0	0	2	0	0	0	0	0	0	0	2	0	0	10	0	0	14	0	0	0	0
OTU572	3	0	0	0	0	0	0	0	0	0	0	0	0	0	0	0	0	0	0	0	0	0	0	0	0	0	0	0	0	0	0	0	0	0	0	0	0	0	0	0	0	0	0	0	0	0	0	0	0
OTU573	0	0	0	0	0	0	0	3	0	0	10	0	1	0	0	0	0	0	0	0	0	0	0	0	0	0	0	0	0	0	15	0	0	0	0	0	0	0	0	0	0	0	29	0	0	0	0	5	0
OTU575	6	0	0	0	0	0	0	0	0	0	0	0	0	0	0	0	0	0	0	0	0	0	0	0	0	0	0	0	0	0	0	0	0	2	20	0	0	0	0	0	0	0	0	0	0	0	0	0	0
OTU578	12	0	0	0	0	0	0	0	0	0	0	0	0	0	0	0	0	0	0	0	0	0	0	0	0	0	0	0	0	0	0	0	0	153	0	0	0	0	0	0	0	0	0	0	0	0	0	0	0
OTU58	18	19	3	55	17	77	64	69	40	58	81	28	39	35	55	81	29	24	24	24	3	0	34	20	80	12	6	17	14	0	49	10	64	2	14	4	3	69	6	67	21	31	31	22	11	20	94	75	9
OTU580	0	0	0	0	0	0	0	0	0	0	0	0	0	0	0	0	0	0	0	0	0	0	0	2	0	0	0	0	0	0	0	0	0	0	3	0	0	0	0	0	0	0	0	0	0	1	0	0	0
OTU581	0	0	0	0	0	0	0	0	0	0	0	0	0	0	0	0	0	0	0	0	0	0	0	0	0	0	0	0	0	0	0	0	0	0	25	0	0	0	0	0	0	0	0	0	0	0	0	0	0
OTU583	0	0	0	0	0	0	0	0	0	0	0	0	0	0	0	0	0	0	0	0	0	0	0	0	0	0	0	0	0	0	0	0	0	0	0	0	0	0	0	0	0	0	0	0	0	0	0	0	0
OTU584	0	0	0	0	0	0	89	0	0	0	0	0	0	0	0	0	0	0	0	0	0	0	0	0	0	0	0	0	0	0	0	0	0	0	0	0	0	0	0	0	0	0	0	0	0	0	0	0	0
OTU587	0	0	0	0	0	0	0	0	5	0	0	0	0	0	0	0	0	0	0	0	0	0	2	0	0	0	0	0	0	0	2	0	0	4	0	0	0	0	0	0	0	0	0	0	0	0	0	0	0
OTU590	0	2	10	0	3	0	1	0	1	0	0	0	0	0	0	0	1	2	0	0	0	0	0	0	0	0	0	0	0	5	12	0	3	0	0	0	2	22	0	0	0	0	0	0	0	0	0	1	14
OTU591	0	0	0	0	0	0	0	0	0	0	0	0	0	0	0	0	0	0	0	0	0	0	0	0	0	0	0	0	0	0	12	0	3	0	0	0	0	0	0	0	0	0	0	0	0	0	0	0	0
OTU592	4	0	0	0	0	0	5	0	20	0	0	0	0	0	0	2	6	4	0	0	0	0	0	0	0	6	0	0	0	1	1	0	0	0	15	0	0	0	0	0	0	0	0	0	0	0	0	0	16
OTU593	5	0	6	0	0	0	2	0	49	0	4	0	0	0	0	0	0	0	1	0	1	0	0	1	0	0	0	10	7	0	8	0	0	0	7	0	0	0	0	6	0	0	0	4	0	0	0	0	0
OTU597	0	0	0	0	0	0	0	0	119	0	0	0	0	0	0	0	0	2	0	0	0	0	0	0	0	0	0	0	0	0	0	0	2	0	0	0	0	0	0	0	0	0	0	0	0	0	0	0	0
OTU598	0	0	0	0	0	0	0	0	0	0	0	0	10	0	0	0	0	0	0	0	0	0	0	0	0	0	0	0	0	0	0	0	0	0	0	0	0	0	0	0	0	0	0	0	0	0	0	0	0
OTU599	0	0	0	0	0	0	0	0	0	0	0	0	0	0	0	0	0	0	0	0	0	0	0	0	0	0	0	0	0	0	0	0	0	0	0	0	0	0	0	0	0	0	0	0	0	3	0	0	0
OTU60	32	16	0	6	20	49	25	5	82	10	22	3	33	11	12	19	0	39	5	8	9	3	93	20	13	54	17	16	76	10	18	3	14	3	69	1	2	81	0	8	53	18	0	6	13	0	31	28	106
OTU601	0	7	0	0	0	0	0	0	0	0	0	0	0	0	0	0	0	0	0	0	0	0	0	0	0	0	0	0	0	0	0	0	0	0	0	0	0	0	0	0	0	0	0	0	0	0	0	0	14
OTU602	0	0	0	0	0	8	4	0	0	0	28	0	0	0	0	0	0	0	0	0	0	0	0	0	0	0	0	0	0	0	0	0	0	0	0	0	0	0	0	0	0	0	0	0	0	0	0	0	19
OTU603	0	0	0	0	0	0	0	0	0	0	0	0	0	0	0	0	0	0	0	0	0	0	0	0	0	0	0	0	0	0	0	0	0	2	0	0	0	0	0	0	40	0	0	0	0	0	0	0	0
OTU608	1	0	0	0	4	23	70	0	14	0	0	0	0	0	0	7	0	0	0	0	0	0	0	0	0	0	14	0	0	0	2	0	0	0	0	0	0	0	0	0	0	0	1	5	0	0	2	0	0
OTU61	3	0	0	1	1	6	4	0	9	5	0	0	17	50	4	8	0	2	10	4	331	2	104	1	7	10	5	34	78	24	22	0	32	38	30	4	16	161	14	75	0	139	15	38	2	154	0	31	4
OTU611	4	0	0	0	0	0	0	0	2	3	0	0	0	0	0	7	0	0	0	0	0	0	0	0	0	0	0	0	0	0	1	0	0	10	0	0	0	0	0	0	0	0	0	0	0	0	0	0	0
OTU614	0	0	0	0	0	0	0	0	0	0	0	0	0	0	0	0	0	0	0	0	0	29	0	0	0	0	0	0	0	0	0	0	0	0	0	0	0	0	0	0	0	0	0	0	0	0	0	0	0
OTU615	0	0	0	0	0	0	0	0	0	0	0	0	0	0	0	0	0	0	0	0	0	191	0	0	0	0	0	0	0	0	0	0	0	0	0	0	0	0	0	0	0	0	0	0	0	0	0	0	0
OTU617	0	0	0	5	0	0	0	17	0	0	0	0	0	0	0	0	0	0	0	0	0	0	0	0	0	0	0	0	0	0	0	0	0	0	0	0	0	0	0	0	0	0	0	0	0	3	0	0	8
OTU618	0	0	0	0	0	0	0	0	0	0	0	0	0	0	0	0	0	0	0	0	0	110	0	0	0	0	0	0	0	0	0	0	0	0	0	0	0	0	0	0	0	0	0	0	0	0	0	0	0
OTU619	0	0	0	0	0	0	0	0	8	0	10	7	0	0	0	0	0	0	7	0	0	0	0	0	0	0	0	0	0	0	0	0	1	0	0	0	0	0	0	15	0	0	0	0	0	0	0	0	0
OTU62	11	42	12	50	56	11	0	24	21	44	181	12	69	18	43	90	16	17	28	20	23	0	5	19	67	0	0	15	31	17	39	56	78	0	34	6	14	3	2	23	110	14	59	0	0	36	51	47	105
OTU620	0	0	0	0	0	0	3	0	0	0	0	0	0	0	0	0	0	0	0	0	0	0	0	0	0	0	0	0	0	0	0	0	0	0	0	0	0	0	0	0	0	0	0	0	0	0	0	0	30
OTU622	0	0	0	0	0	0	0	0	0	0	0	0	0	0	0	0	0	0	0	0	0	0	0	0	0	0	0	0	0	0	0	0	0	0	0	0	0	0	0	0	0	0	0	0	0	0	0	0	0
OTU624	0	0	18	0	0	8	0	0	0	0	0	0	0	0	10	0	0	0	0	0	0	0	0	0	0	0	0	5	0	0	3	2	0	0	0	0	0	0	0	0	0	9	0	0	0	0	0	0	0
OTU626	2	0	0	0	1	0	0	5	0	0	0	0	0	0	0	0	0	2	0	0	1	0	0	0	0	0	0	0	0	3	3	0	0	0	0	0	0	0	0	0	0	5	0	0	0	0	0	0	0
OTU629	0	0	6	0	0	0	0	0	0	0	0	0	0	0	0	0	0	0	0	0	0	0	1	0	0	0	0	12	0	0	6	0	0	0	0	0	0	0	0	0	0	0	0	0	0	0	0	0	0
OTU63	26	38	55	15	148	67	100	10	141	33	26	20	122	7	26	20	14	62	115	337	15	12	78	37	350	189	30	10	625	66	66	45	39	139	70	36	31	108	9	75	74	46	17	18	55	4	28	104	8
OTU630	0	0	0	0	0	0	0	0	0	0	0	0	0	0	0	0	0	0	0	0	0	0	0	0	0	7	0	0	0	0	0	0	0	7	0	0	0	0	0	0	0	1	0	1	9	0	0	0	0
OTU633	0	0	0	0	0	0	0	0	0	0	0	0	0	0	0	0	1	0	0	0	0	0	0	0	0	0	0	0	0	0	0	0	0	0	0	0	0	0	0	0	0	0	0	0	0	0	0	0	0
OTU634	1	0	0	0	0	0	0	0	0	0	0	0	0	0	0	0	0	0	0	0	0	0	0	0	0	0	0	0	0	0	0	0	0	0	0	0	0	0	0	2	0	0	0	0	0	0	0	0	0
OTU635	0	0	0	0	0	0	0	0	0	0	0	0	0	0	0	0	0	0	0	0	0	0	0	0	0	0	0	0	0	0	0	0	0	0	0	0	0	0	0	46	0	0	0	0	0	0	0	0	0
OTU636	0	9	1	0	0	0	0	0	0	0	0	0	0	0	0	0	0	0	2	0	0	0	0	0	0	0	0	0	0	0	0	0	0	0	0	0	0	0	0	1	0	0	0	0	0	0	0	0	0
OTU637	0	0	0	0	0	0	0	0	0	0	0	0	0	0	0	0	0	1	0	0	0	0	0	0	0	0	0	0	0	0	1	0	0	0	0	0	0	0	0	0	0	0	0	0	0	0	0	0	0
OTU638	0	0	0	0	0	0	0	0	0	0	1	0	0	0	0	0	0	0	0	0	0	0	0	0	0	0	0	0	1	0	0	6	0	0	0	0	0	0	0	0	0	0	0	0	0	0	0	0	2
OTU639	0	0	0	0	0	0	0	0	0	0	0	0	0	0	0	11	0	0	0	0	0	0	0	0	0	0	0	0	0	0	1	0	0	56	0	0	1	0	0	7	0	0	0	1	0	0	0	7	0
OTU64	0	7	4	0	3	7	6	1	38	0	14	0	4	1	12	0	0	0	0	0	0	0	0	3	5	10	0	3	3	0	11	6	10	1	10	0	0	0	3	9	0	0	0	0	0	2	0	0	7
OTU640	0	93	0	0	0	0	0	0	5	0	0	0	0	0	0	0	0	0	0	0	0	0	0	0	0	0	0	0	0	0	2	0	0	0	0	0	0	0	0	0	0	0	0	0	0	0	0	7	0
OTU646	0	0	0	0	0	0	0	0	0	0	0	5	0	0	0	0	0	0	0	0	0	0	0	0	0	0	0	20	0	0	0	0	0	0	0	0	0	0	0	0	0	0	0	0	0	0	0	0	0
OTU647	0	0	0	0	0	0	0	0	0	0	0	0	0	0	0	0	0	0	0	0	0	0	0	0	0	0	0	0	0	0	0	0	0	0	6	0	0	0	0	0	0	0	0	0	0	0	0	0	0
OTU650	0	14	0	0	0	0	25	0	21	0	0	0	9	0	0	0	0	0	0	0	0	0	0	0	0	0	0	0	0	0	0	0	0	0	0	0	7	0	0	0	0	0	0	3	0	0	0	28	0
OTU651	2	0	0	0	0	0	0	0	14	0	0	0	0	3	0	0	0	0	0	0	0	0	0	0	0	0	0	0	0	0	1	0	0	0	0	0	0	0	0	0	0	0	0	0	0	0	0	0	0
OTU652	0	0	0	8	0	0	0	0	0	0	2	0	0	2	9	0	0	0	0	0	0	0	0	0	0	0	0	0	0	0	0	0	0	0	94	0	0	0	0	0	0	0	43	0	0	0	0	0	0
OTU654	0	0	0	0	0	0	0	0	0	0	0	0	0	0	0	0	0	0	0	0	0	162	0	0	0	0	0	0	0	0	0	0	0	0	0	0	0	0	0	0	0	0	0	0	0	0	0	0	0
OTU656	0	0	2	0	0	0	0	0	0	0	0	0	0	0	0	0	0	0	0	0	0	0	0	0	0	0	0	0	0	0	0	0	0	0	0	0	1	0	0	0	0	0	0	0	0	0	0	0	0
OTU658	0	0	0	0	0	0	0	0	0	0	0	0	0	0	0	0	0	0	0	0	0	0	0	0	0	0	0	0	0	0	0	0	0	0	0	0	0	0	0	0	0	0	0	0	0	0	0	0	0
OTU659	0	0	17	0	7	0	10	28	11	0	18	0	19	9	0	0	0	0	0	0	0	4	0	0	0	0	0	7	0	0	24	15	1	0	0	0	0	1	0	0	0	0	23	16	0	0	0	0	10
OTU66	0	2	0	0	0	0	0	0	0	1	0	0	12	0	0	0	0	14	0	0	15	0	3	0	6	8	8	0	0	4	27	0	4	0	0	0	0	35	0	2	0	0	1	0	0	1	0	38	0
OTU662	0	0	0	0	0	0	0	0	0	0	0	0	0	0	0	0	0	0	0	0	0	0	0	0	0	0	0	0	0	0	0	0	0	0	0	0	0	0	0	0	0	0	0	0	0	0	0	0	0
OTU663	0	0	0	0	0	0	0	0	0	0	0	0	0	0	0	0	0	0	0	0	0	0	0	0	0	0	0	0	0	0	0	0	0	0	0	0	0	0	0	0	0	0	0	0	0	0	0	0	0
OTU666	0	0	0	0	0	0	1	0	22	0	0	0	0	0	0	0	0	0	0	0	0	0	7	0	0	0	0	9	0	0	4	0	0	0	0	0	0	0	4	7	0	0	1	1	0	0	0	0	0
OTU667	0	3	0	0	0	0	0	0	0	0	0	0	0	0	0	0	0	0	0	0	0	0	0	0	0	0	0	0	0	0	0	0	0	0	0	0	0	0	0	0	0	0	0	0	0	0	0	0	0
OTU668	0	0	1	0	0	0	0	0	0	0	0	0	0	0	0	4	0	0	0	0	0	0	0	0	0	0	0	0	0	0	3	0	10	0	0	0	0	0	0	0	0	0	0	0	0	0	0	0	0
OTU669	0	0	2	0	2	3	0	1	17	0	0	0	3	0	0	0	0	0	0	0	1	0	0	0	0	0	1	4	0	0	4	1	0	0	0	0	0	0	0	0	0	0	1	1	0	0	5	0	0
OTU67	4	19	14	10	29	5	37	8	28	6	21	5	44	6	13	4	0	10	4	7	5	17	7	22	32	24	2	18	8	32	48	31	27	2	14	6	7	43	1	35	57	4	30	25	27	13	20	66	113
OTU670	0	0	0	0	0	0	0	0	0	0	0	0	0	0	0	0	0	0	0	0	0	0	0	0	0	0	0	0	6	0	0	0	0	0	0	0	0	0	0	0	0	0	0	0	0	0	0	0	0
OTU671	0	0	0	0	0	0	0	0	1	0	0	0	0	0	0	0	0	0	0	0	0	0	0	0	0	0	0	0	0	0	0	0	0	8	0	0	0	0	0	0	0	0	0	0	0	0	0	0	0
OTU672	0	0	0	0	0	0	0	0	0	0	0	0	0	0	0	0	0	0	0	0	0	0	0	0	0	0	0	0	0	0	0	0	0	0	0	0	0	0	0	0	0	0	0	0	0	0	0	0	2
OTU674	88	0	0	0	0	6	8	0	0	0	0	0	0	6	0	0	0	2	0	0	3	0	0	0	0	0	0	0	0	0	0	0	0	0	0	0	0	0	0	0	0	0	0	0	0	0	0	0	0
OTU675	5	0	0	0	0	0	0	0	0	0	0	0	0	0	0	0	0	0	0	0	0	0	0	0	0	0	0	0	0	0	0	0	0	81	0	0	0	0	0	0	0	0	0	0	0	0	0	0	0
OTU677	0	0	0	0	0	0	0	0	0	0	0	0	0	0	0	0	0	0	0	0	0	0	0	0	0	0	0	0	0	0	0	0	0	10	0	0	0	0	0	0	0	0	0	0	0	0	0	0	0
OTU679	0	0	0	0	0	0	0	0	0	0	0	0	0	0	0	0	0	0	0	0	0	0	0	0	0	0	0	0	0	0	0	0	0	0	0	0	0	0	0	0	0	0	0	0	0	0	0	0	0
OTU68	0	5	5	3	17	21	20	27	0	0	0	0	18	8	1	24	1	16	10	0	27	44	0	21	2	0	2	0	0	6	114	30	21	1	3	1	2	43	5	34	8	14	13	0	30	10	14	73	21
OTU680	0	0	0	0	0	0	0	0	0	0	0	0	0	8	0	0	0	0	0	0	0	0	0	0	0	0	1	0	0	0	5	0	0	0	0	0	0	0	0	0	0	0	0	0	0	0	0	0	0
OTU681	0	0	0	0	0	0	0	0	0	0	0	0	0	0	0	0	0	0	0	0	0	0	0	0	0	0	0	0	0	0	0	0	0	29	0	0	0	0	0	0	0	0	0	0	0	0	0	0	0
OTU683	0	0	0	0	0	0	0	0	0	0	0	0	0	0	0	0	0	0	0	0	0	0	0	0	0	0	0	0	0	0	0	0	0	0	1	0	0	0	0	0	0	0	0	0	0	0	0	0	0
OTU685	0	0	0	0	0	0	0	0	0	0	0	0	0	0	0	0	0	0	0	0	0	0	0	0	0	0	0	0	0	0	0	0	0	0	0	0	0	0	0	0	0	0	0	0	0	0	0	0	0
OTU687	2	0	0	0	0	0	0	0	0	3	0	0	0	0	0	1	0	0	0	1	0	0	0	0	0	0	0	0	0	0	0	0	0	0	0	0	0	0	1	0	0	0	0	0	0	0	0	0	0
OTU689	0	0	0	0	0	0	0	0	0	0	0	0	0	0	0	0	0	0	0	0	0	0	0	0	0	0	0	0	0	0	0	0	0	0	0	0	0	0	0	0	0	0	0	0	0	0	0	0	0
OTU690	0	0	0	0	0	0	0	0	0	0	0	0	0	0	0	0	0	0	0	0	0	0	0	0	0	0	0	0	0	0	0	0	0	0	0	0	0	0	0	0	0	0	0	0	0	0	0	0	0
OTU691	0	0	0	0	0	0	0	0	0	0	0	0	23	0	0	0	0	0	0	0	0	0	0	0	25	0	16	0	0	0	3	0	3	0	0	0	0	0	0	8	0	0	0	0	5	0	3	0	0
OTU696	43	0	0	0	0	0	8	0	0	0	0	0	0	0	0	0	0	0	0	0	0	0	0	0	0	0	0	0	0	0	0	0	0	0	0	1	0	0	0	0	0	0	0	0	0	0	0	0	0
OTU698	0	0	0	0	0	0	0	0	0	0	0	0	0	0	0	0	0	0	0	0	0	0	0	0	0	0	0	0	0	0	0	0	0	0	0	0	0	0	0	0	0	0	0	0	0	0	0	0	0
OTU70	2	22	29	2	22	14	4	10	5	0	39	0	19	4	2	12	20	30	1	43	1	0	0	14	10	0	2	38	14	74	147	4	7	3	17	6	2	102	14	41	0	0	0	9	5	3	20	35	52
OTU701	0	0	0	0	1	0	0	2	7	0	1	0	6	0	0	0	0	0	1	0	0	0	0	8	0	0	0	0	0	0	0	0	1	4	0	0	1	0	0	0	0	1	0	2	0	0	0	0	0
OTU705	0	0	0	0	0	0	0	0	0	0	0	0	0	0	0	0	0	0	0	0	0	0	0	0	0	0	0	0	0	0	0	0	0	0	0	0	0	0	0	0	0	0	0	0	0	0	0	0	0
OTU707	0	0	0	0	0	0	0	0	0	0	0	0	0	0	0	0	0	0	0	0	0	0	0	0	3	0	3	0	0	0	2	0	0	0	0	0	0	0	0	0	4	0	2	0	0	0	0	0	3
OTU709	0	0	0	0	0	0	0	0	0	0	0	0	0	0	0	2	0	0	0	0	0	0	0	0	0	0	2	0	0	0	7	0	2	0	0	0	0	0	0	0	0	0	0	0	0	0	1	0	0
OTU71	0	1	10	0	1	25	7	0	3	3	0	2	0	3	0	5	3	17	2	27	14	1	622	2	229	18	14	4	137	46	1009	0	352	18	27	7	24	31	5	147	0	2	184	13	1	56	5	14	13
OTU712	3	0	0	0	0	0	0	0	0	0	0	0	0	0	0	0	0	0	0	0	0	0	0	0	0	0	0	0	0	0	0	0	0	1	0	0	0	0	0	0	0	0	0	0	0	0	0	0	0
OTU713	0	0	0	0	0	0	0	0	0	0	0	0	0	0	0	0	0	0	0	0	0	0	0	0	0	0	0	0	0	0	0	0	0	0	0	0	0	0	0	0	0	0	0	0	0	0	0	0	0
OTU715	0	0	0	0	0	0	0	0	0	0	0	0	0	0	0	0	0	0	0	0	0	0	0	0	0	0	0	0	0	0	0	0	0	0	0	0	0	0	0	0	0	0	0	0	0	0	0	0	0
OTU717	2	0	0	0	0	0	0	0	0	0	0	0	0	0	0	0	0	0	0	0	0	0	0	0	0	0	0	0	0	0	0	0	0	0	0	0	0	0	0	0	0	0	0	0	0	0	0	0	0
OTU719	0	0	0	0	0	0	0	0	0	0	0	0	10	0	0	0	0	7	0	0	0	0	0	0	0	0	0	0	0	0	0	0	0	13	0	0	0	0	0	0	0	0	0	0	0	0	0	0	0
OTU720	0	0	0	0	33	0	0	0	8	0	0	0	0	0	1	0	0	3	0	0	0	0	0	0	0	0	0	0	0	0	12	0	0	1	5	0	1	0	0	0	0	0	0	0	0	0	11	18	0
OTU722	0	0	1	1	0	0	0	0	0	0	0	0	13	0	0	0	0	0	0	0	0	0	0	0	1	0	0	0	0	0	0	0	0	0	0	2	0	0	0	7	0	0	0	0	0	0	0	0	0
OTU723	0	0	0	0	0	0	0	0	0	0	0	0	0	0	0	0	0	0	0	0	0	0	0	0	0	0	0	0	0	0	0	0	0	0	0	0	0	0	0	0	0	0	0	0	0	0	0	0	0
OTU724	0	0	0	0	0	0	0	0	0	0	0	0	0	0	0	0	0	0	0	0	0	0	0	0	0	0	0	0	0	0	0	0	0	0	0	0	0	0	0	0	0	0	0	0	0	0	0	0	0
OTU725	0	0	0	0	0	0	0	0	0	0	0	0	0	0	0	0	0	0	0	0	0	0	0	0	0	0	0	0	0	0	3	0	0	0	0	0	1	0	0	3	0	0	0	0	0	0	0	0	0
OTU726	0	0	0	0	0	0	0	0	0	0	0	0	0	0	0	0	0	0	0	0	0	0	0	0	0	0	0	0	0	0	0	0	0	0	0	0	0	0	0	0	0	0	0	0	0	0	0	0	0
OTU727	0	0	0	0	0	0	0	0	0	0	0	0	0	0	0	0	0	0	0	0	0	0	0	0	0	0	0	0	2	0	0	0	0	0	0	0	0	0	0	0	0	0	0	0	0	0	0	0	0
OTU728	19	0	0	0	0	0	0	0	0	0	0	0	0	0	0	0	0	0	0	0	0	0	0	0	0	0	0	0	0	0	0	0	0	0	0	0	0	0	0	0	0	0	0	0	0	0	0	0	0
OTU730	0	0	0	0	0	0	0	0	0	0	0	0	0	0	0	0	0	0	0	0	0	0	0	0	0	0	0	0	0	0	0	0	0	0	0	0	0	0	0	0	0	0	0	0	0	0	0	0	0
OTU731	6	0	7	0	5	0	0	0	0	0	0	0	9	0	1	0	0	4	0	0	0	0	0	0	0	0	0	0	0	0	12	0	0	5	0	0	0	0	0	0	0	0	0	0	0	0	0	0	17
OTU732	0	0	0	0	0	0	0	0	0	0	0	0	0	0	0	0	0	0	0	0	0	0	0	0	0	0	0	0	0	0	0	0	0	0	0	0	0	0	0	0	0	0	0	0	0	0	0	0	0
OTU733	0	0	0	0	0	0	0	0	0	0	0	0	0	0	0	0	0	0	0	0	0	0	0	0	0	0	0	0	0	0	0	0	0	0	0	0	0	0	0	0	0	0	0	0	0	0	0	0	0
OTU735	0	0	0	0	0	0	0	0	4	0	6	0	0	2	0	0	0	0	0	0	0	0	0	0	0	0	0	1	0	0	0	0	1	0	0	0	0	0	0	0	0	0	0	0	0	0	7	0	0
OTU737	0	0	0	0	0	0	0	0	0	0	0	0	0	0	0	0	0	0	0	0	0	0	0	0	0	0	0	0	0	0	0	0	0	0	3	0	0	0	0	0	0	0	0	0	0	0	0	0	0
OTU738	0	0	0	0	0	0	0	0	0	0	0	0	0	0	0	0	0	2	1	0	0	0	3	0	0	0	0	0	0	0	0	0	0	0	0	0	0	0	0	0	0	0	0	0	0	0	0	0	0
OTU739	0	0	0	0	0	0	0	0	1	0	0	0	0	0	0	0	0	0	0	0	0	0	0	0	0	0	0	0	0	0	0	0	0	0	0	0	0	0	0	0	0	0	0	0	0	0	0	0	0
OTU74	0	15	5	6	0	0	0	0	0	8	0	9	5	0	0	0	0	7	20	5	0	29	0	48	10	80	0	44	20	0	24	0	0	0	0	0	2	62	0	54	0	0	0	0	20	0	0	53	0
OTU742	0	0	0	0	0	0	0	0	0	0	0	0	0	0	0	0	0	0	0	0	0	0	0	0	0	0	0	0	0	0	0	0	0	0	0	0	0	0	0	0	0	0	0	0	3	0	0	0	0
OTU743	0	0	0	0	0	0	0	0	1	0	6	0	0	0	3	3	0	0	0	0	0	0	7	0	0	0	0	0	0	0	3	0	3	0	0	0	0	0	0	0	0	0	0	0	26	3	11	0	0
OTU744	3	0	4	0	0	1	16	0	42	3	9	2	0	5	0	5	0	1	2	0	0	0	4	0	4	0	1	0	0	0	1	0	0	0	2	0	0	6	0	20	0	0	1	6	0	12	2	0	2
OTU745	0	0	0	0	0	0	0	0	0	0	0	0	0	0	0	0	0	0	0	0	0	0	0	0	0	0	0	0	0	0	7	0	0	0	0	0	4	0	0	0	0	0	0	0	0	0	0	0	0
OTU746	0	0	0	0	0	0	0	0	0	0	0	0	0	0	0	0	0	0	0	0	0	0	0	0	0	0	0	0	0	0	0	0	0	0	0	0	0	0	0	0	0	0	0	0	0	0	0	0	0
OTU747	0	0	0	0	0	0	0	0	0	0	0	0	0	0	0	0	0	0	0	0	0	0	0	0	0	0	0	0	0	0	0	0	0	0	137	0	0	0	0	0	0	0	0	0	0	0	0	0	0
OTU748	1	0	0	0	0	0	0	0	0	0	0	0	0	0	0	0	0	0	0	0	0	0	0	0	0	0	0	0	0	0	0	0	0	21	0	0	0	0	0	0	0	0	0	0	0	0	0	0	0
OTU75	0	11	0	0	23	5	23	3	53	0	16	2	24	0	0	5	5	0	44	0	0	0	0	18	4	20	0	0	10	0	22	3	52	0	15	0	6	314	23	39	8	5	27	32	6	24	0	0	32
OTU752	0	0	0	0	0	0	0	0	0	0	0	0	0	0	0	3	0	0	0	0	2	0	0	0	0	0	0	0	0	0	1	0	0	0	0	0	0	0	2	0	0	4	0	0	0	0	0	0	0
OTU755	0	0	0	0	0	0	0	0	0	0	0	0	0	0	0	0	0	0	0	0	0	0	0	0	0	0	0	0	0	0	0	0	0	0	0	0	0	0	0	0	0	0	0	0	0	0	0	0	0
OTU756	0	0	0	0	0	0	0	0	0	0	0	0	0	0	0	0	0	0	0	0	0	0	0	0	0	0	0	0	0	0	0	0	0	0	0	0	0	0	0	0	0	0	0	0	0	0	0	0	0
OTU760	0	0	0	0	0	0	0	0	0	0	0	0	0	0	0	0	0	0	0	0	0	0	0	0	0	0	0	0	0	0	0	0	0	0	0	0	0	0	0	0	0	0	0	0	0	0	0	0	0
OTU761	0	0	0	0	0	0	0	0	0	0	0	0	0	0	0	0	0	0	0	0	0	0	0	0	0	0	0	0	0	0	0	0	9	0	0	0	0	0	0	0	0	0	0	0	0	0	0	0	0
OTU763	0	0	0	0	0	0	0	0	0	0	0	0	0	0	0	0	0	0	0	0	0	0	0	0	0	0	0	0	0	0	0	0	0	0	0	0	0	0	0	0	0	0	0	0	0	0	0	0	0
OTU764	0	0	0	0	0	0	0	0	0	0	0	1	0	0	0	0	0	0	0	0	3	0	0	3	0	0	0	0	0	0	0	0	0	0	0	0	0	0	0	0	0	0	0	0	0	0	0	0	0
OTU77	0	0	5	0	1	0	2	0	0	0	0	0	0	1	0	1	0	0	0	0	0	0	0	0	14	0	0	0	0	6	18	0	13	0	1	3	0	7	0	0	0	0	14	0	0	0	0	7	2
OTU771	0	0	0	0	0	0	0	0	0	0	0	0	0	0	0	0	0	0	0	0	0	0	0	0	0	0	0	0	0	0	0	0	0	0	0	0	0	0	0	0	0	0	0	6	0	0	0	0	0
OTU773	0	0	0	0	0	3	0	0	2	0	0	0	1	0	0	0	0	0	0	0	0	0	32	0	0	0	0	1	0	0	1	0	2	1	0	0	0	0	0	0	0	0	0	0	0	0	0	0	0
OTU775	0	0	0	0	0	0	0	0	0	0	0	0	0	0	0	0	0	0	0	0	0	0	0	0	0	0	1	0	0	0	0	0	0	0	0	0	0	0	0	0	0	0	0	0	0	0	0	0	0
OTU776	2	0	0	0	0	0	0	0	0	0	0	0	0	0	0	0	0	0	0	0	0	0	0	0	0	0	0	0	0	0	0	0	0	0	0	0	0	0	0	0	0	0	0	0	0	0	0	0	0
OTU777	5	0	0	0	0	0	0	0	0	0	0	0	0	0	0	0	0	0	0	0	0	0	0	0	0	0	0	0	0	0	0	0	0	6	0	0	0	0	0	0	0	0	0	0	0	3	0	0	0
OTU779	0	0	0	0	0	0	0	0	2	0	0	0	0	0	0	0	0	0	0	0	0	0	0	0	0	0	0	0	0	0	0	0	0	0	0	0	0	0	0	0	0	0	0	0	0	0	0	0	0
OTU781	0	0	0	0	0	0	0	0	0	0	0	0	0	0	0	0	0	0	0	0	0	0	0	0	0	0	0	0	0	0	0	0	0	0	0	0	0	0	0	0	0	0	0	0	0	0	0	0	0
OTU783	10	0	0	0	0	0	0	0	1	0	0	0	0	0	0	0	0	0	0	0	0	0	0	0	0	0	0	0	0	0	0	0	0	0	0	0	0	0	0	0	0	0	0	0	0	0	10	0	0
OTU785	0	0	0	0	0	0	0	0	0	0	0	0	0	0	0	0	0	0	0	0	0	0	0	0	0	0	0	0	0	0	0	0	0	0	0	0	0	0	0	0	0	0	0	0	0	0	0	0	0
OTU787	0	0	0	0	0	0	0	0	0	0	0	0	0	0	0	0	0	0	0	0	0	0	0	0	0	0	0	0	0	0	0	0	0	0	0	0	0	0	0	0	0	0	0	0	0	0	0	0	0
OTU788	52	0	1	0	1	0	2	4	6	1	0	0	1	1	0	0	0	4	0	0	0	0	0	0	6	0	1	11	2	0	8	3	9	119	0	1	1	9	1	0	4	1	4	0	6	0	1	0	2
OTU789	0	0	0	0	0	0	0	0	1	0	0	0	0	0	0	0	0	0	0	0	0	0	0	0	1	0	0	0	0	0	0	0	0	0	0	0	0	0	0	0	0	0	0	0	0	0	0	0	0
OTU790	0	0	0	0	0	0	0	0	0	0	0	0	0	0	0	0	0	0	0	0	0	0	0	0	0	0	0	0	0	0	0	0	0	0	0	0	0	0	0	0	0	0	0	0	0	0	0	0	0
OTU792	0	0	0	0	0	0	0	0	0	0	0	0	0	0	0	0	0	0	0	0	0	0	0	0	0	0	0	0	0	0	0	0	0	0	0	0	0	0	0	0	0	0	0	0	0	0	0	0	0
OTU793	0	0	0	0	0	0	0	0	0	0	0	0	0	0	0	0	0	0	0	0	0	0	0	0	0	0	0	0	0	0	0	0	0	0	0	0	0	0	0	0	0	0	0	0	0	0	0	0	0
OTU794	0	0	0	0	0	0	0	0	0	0	0	0	12	0	0	0	0	0	0	0	0	0	0	0	0	0	0	0	0	0	0	0	0	0	0	0	0	0	0	0	0	4	0	0	0	0	0	0	0
OTU797	0	0	0	0	0	0	0	0	1	0	0	0	1	0	0	0	0	0	0	0	0	0	0	0	0	0	0	0	0	0	0	0	0	16	0	0	0	0	0	0	0	0	0	0	0	0	0	0	0
OTU798	19	0	0	0	0	0	0	1	0	0	0	0	0	0	0	0	0	0	0	0	0	0	0	4	0	0	0	0	0	0	0	0	0	0	0	0	0	0	0	0	0	0	0	0	0	0	0	0	0
OTU799	1	0	0	0	0	0	0	0	0	0	0	0	0	0	0	0	0	0	0	0	0	0	0	0	0	0	0	0	0	0	0	0	0	0	0	0	0	0	0	0	0	0	0	0	0	0	0	0	0
OTU8	17	53	55	54	89	220	15	84	51	117	20	17	60	443	64	55	18	42	132	222	388	1	641	18	688	1	121	22	237	8	128	15	266	155	219	20	77	26	12	51	28	109	0	10	9	13	4	177	68
OTU800	0	0	0	0	0	0	0	0	0	0	0	0	0	0	0	0	0	0	0	0	0	0	0	0	0	0	0	0	0	0	0	0	0	0	0	0	0	0	0	0	0	0	0	0	0	0	0	0	0
OTU801	0	0	0	0	0	0	0	0	0	0	0	0	0	0	0	0	0	0	0	0	0	0	0	0	0	0	7	0	0	0	0	0	0	0	0	0	0	0	0	0	0	17	0	0	0	0	0	0	0
OTU804	0	0	0	0	0	0	0	0	0	0	0	0	0	0	0	0	0	0	0	0	0	0	0	0	0	0	0	0	0	0	0	0	0	0	0	0	0	0	0	0	0	0	0	0	0	0	0	0	0
OTU805	0	0	0	0	0	0	0	0	0	0	0	0	0	0	0	0	0	0	0	0	0	0	0	0	0	0	0	0	0	0	0	0	0	0	0	0	0	0	0	0	0	0	0	0	0	0	0	0	0
OTU806	0	0	0	0	0	0	0	0	0	0	0	0	0	0	0	0	0	0	0	0	0	0	0	0	0	0	0	0	0	0	0	0	0	0	0	0	0	0	0	0	0	0	6	0	0	0	0	0	0
OTU81	16	43	3	28	12	20	0	3	12	44	32	15	1	2	23	32	20	17	8	14	1	0	20	5	21	47	8	39	4	0	47	3	66	0	22	3	0	20	0	7	3	0	8	3	4	24	20	1	5
OTU810	0	0	0	0	6	0	0	0	0	0	0	0	0	0	0	0	0	0	0	0	0	0	0	0	0	0	0	0	0	0	0	0	0	0	0	0	0	23	0	0	15	0	9	0	0	0	0	0	0
OTU811	4	0	0	0	0	0	2	0	22	0	0	0	1	0	0	0	0	0	0	0	0	0	0	0	5	0	0	0	0	0	0	0	0	5	0	0	0	0	0	0	0	0	0	0	0	0	0	0	0
OTU813	0	0	0	0	0	0	0	0	3	0	0	0	0	0	0	0	0	0	0	0	0	0	0	0	0	0	0	0	0	0	0	0	0	0	0	0	0	0	0	0	0	0	0	0	0	0	0	0	0
OTU814	0	0	0	0	0	0	0	0	0	0	0	0	0	0	0	0	0	0	0	0	0	0	0	0	0	0	0	0	0	0	0	0	0	0	0	0	0	0	0	0	0	0	0	0	0	0	0	0	0
OTU815	0	0	0	0	0	0	0	0	0	0	0	0	0	0	0	0	0	0	0	0	0	0	0	0	0	0	0	0	0	0	0	0	0	0	0	0	0	0	0	0	0	0	0	0	0	0	0	0	0
OTU816	0	0	0	0	0	0	0	0	0	0	0	0	0	0	0	0	0	4	0	0	0	0	0	0	0	0	0	0	0	0	0	4	0	0	0	0	0	0	0	0	0	0	0	0	0	0	0	0	0
OTU818	0	0	0	0	0	0	0	0	0	0	0	0	0	0	0	0	0	0	0	0	0	0	0	0	0	0	0	0	0	0	0	0	0	0	0	0	0	0	0	0	0	0	0	0	0	0	0	0	0
OTU819	0	0	7	0	0	7	0	0	0	0	0	0	0	0	0	0	0	0	0	0	0	0	0	0	5	0	0	0	0	0	0	0	0	0	0	0	0	0	0	0	0	0	0	0	0	0	0	0	0
OTU82	2	0	0	0	6	0	0	0	5	0	0	0	1	0	0	0	0	3	0	0	0	0	7	0	0	0	0	0	2	0	0	3	0	4	0	0	0	0	5	29	0	3	0	0	1	0	0	1	0
OTU820	0	0	0	0	0	0	0	0	0	0	0	0	4	0	0	0	0	0	0	0	0	0	0	0	0	0	0	0	0	0	4	0	0	0	0	0	0	0	0	0	0	0	0	0	0	0	0	0	0
OTU821	0	0	0	0	0	0	0	0	0	0	0	0	0	0	0	0	0	0	0	0	0	0	0	0	0	0	0	0	0	0	0	0	0	54	0	0	0	0	0	0	0	0	0	0	0	0	0	0	0
OTU823	0	0	0	0	0	0	0	0	0	0	0	0	0	0	0	1	0	1	0	0	0	0	0	0	0	0	0	0	9	0	0	0	0	0	1	0	0	0	0	0	0	0	1	0	0	0	0	0	0
OTU825	0	0	0	0	0	0	0	0	0	0	0	0	0	0	0	0	0	0	0	0	0	0	0	0	0	0	0	0	0	0	0	0	0	0	0	0	0	0	0	0	0	0	0	0	0	0	0	0	0
OTU826	0	0	0	0	0	0	0	0	0	0	0	0	0	0	0	0	0	0	0	0	0	0	0	0	0	0	0	0	0	0	0	0	0	0	0	0	0	0	0	0	0	0	0	0	0	0	0	0	0
OTU827	0	0	0	0	0	0	0	0	0	0	0	0	0	0	0	0	0	0	0	0	0	0	0	0	0	0	0	0	0	0	0	0	0	0	0	0	0	0	0	0	0	0	0	0	0	0	0	0	0
OTU828	0	0	0	0	0	0	0	0	0	1	0	0	0	0	0	0	0	0	0	0	2	0	0	2	0	0	0	0	0	0	0	0	0	0	0	0	0	0	0	0	0	0	0	0	0	0	0	0	31
OTU829	0	0	0	0	0	0	0	0	0	0	0	0	0	0	0	0	0	0	0	0	0	0	0	0	0	0	0	0	4	0	3	0	1	0	0	0	0	0	0	0	0	0	0	0	0	0	0	0	0
OTU83	0	7	22	6	31	0	0	2	3	0	0	0	12	6	0	4	0	3	0	11	7	24	5	0	5	9	6	5	0	3	18	0	11	0	6	0	2	0	1	15	0	0	0	0	0	0	5	14	28
OTU831	0	0	0	0	0	0	0	0	0	0	0	0	0	0	0	0	0	0	0	0	0	0	0	0	0	0	0	0	0	0	0	0	0	0	0	0	0	0	0	0	0	0	0	0	0	0	0	0	0
OTU832	0	0	0	0	0	0	0	0	0	0	0	0	0	0	0	2	0	0	0	0	0	0	0	0	0	0	0	0	0	0	0	0	0	0	0	0	0	0	0	0	0	0	0	0	0	0	0	0	0
OTU833	3	0	0	0	0	0	0	0	0	0	0	0	0	0	0	0	0	0	0	0	0	0	0	0	0	0	0	0	0	0	0	0	0	0	0	0	0	0	0	0	0	0	0	0	0	0	0	0	0
OTU834	8	0	0	0	0	0	2	4	0	0	0	0	25	0	0	0	0	0	0	0	0	0	0	0	0	0	0	0	0	0	3	0	0	0	0	0	0	0	0	5	0	0	0	0	0	0	0	0	0
OTU836	0	0	0	0	0	0	0	0	0	0	0	0	0	0	0	3	0	1	0	0	0	0	0	0	0	0	0	0	0	0	0	0	0	0	0	0	0	0	0	0	0	0	0	0	0	0	0	0	0
OTU837	0	0	0	0	0	0	0	0	0	0	0	0	0	0	0	0	0	0	0	0	0	0	0	0	0	0	0	0	0	0	0	0	0	0	0	0	1	0	0	0	0	0	0	0	0	0	0	0	0
OTU838	0	0	0	0	0	0	0	0	0	0	0	0	0	0	0	0	0	0	0	0	0	0	0	0	0	0	0	0	0	0	0	0	0	0	0	0	0	0	0	0	0	0	0	0	0	0	0	0	0
OTU841	0	0	0	0	0	0	0	0	1	0	0	0	0	0	0	0	0	1	0	0	0	5	0	0	0	8	1	0	0	0	0	0	0	0	1	0	0	0	0	9	0	0	0	0	0	1	0	8	0
OTU843	0	0	0	0	0	0	0	0	1	0	0	0	0	0	0	0	0	0	0	0	0	0	0	0	0	0	0	0	0	0	0	0	9	0	0	0	0	0	0	0	0	0	0	0	0	0	0	0	0
OTU844	0	0	0	0	0	0	0	0	0	0	0	0	0	0	0	0	0	0	0	0	0	0	0	0	0	0	0	0	0	0	0	0	0	0	0	0	0	0	0	0	0	0	0	0	0	0	0	0	0
OTU845	0	2	1	0	0	0	0	0	5	0	0	0	0	0	0	0	0	0	0	11	0	0	0	0	0	0	0	0	10	0	4	0	2	0	0	3	1	0	0	0	0	0	19	0	0	0	0	0	0
OTU849	0	0	0	0	0	0	0	0	18	0	9	0	0	0	0	0	0	0	0	0	0	0	0	0	0	0	0	0	0	0	0	0	0	0	0	0	0	0	0	0	0	0	0	0	0	0	0	0	0
OTU85	0	0	0	2	281	6	4	6	13	0	1	0	5	4	0	0	4	57	14	1	1	0	3	9	4	62	20	30	10	13	5	0	19	0	23	8	9	16	4	15	270	48	40	8	0	14	33	6	0
OTU850	106	0	1	0	0	0	0	0	0	0	0	0	0	0	0	0	0	0	0	0	0	0	0	0	0	0	0	0	0	0	0	0	0	0	0	0	0	0	0	0	0	0	0	0	0	0	0	0	0
OTU852	0	0	0	0	0	0	0	0	0	0	0	0	0	0	0	0	0	0	0	0	0	0	0	3	0	0	0	23	0	0	0	0	0	0	0	0	0	0	0	0	0	0	0	0	0	0	0	0	0
OTU853	40	0	0	0	0	0	0	0	0	0	0	0	0	0	0	0	0	0	0	0	0	0	0	0	0	0	0	0	0	0	0	0	0	17	0	6	0	0	0	0	0	0	0	0	6	0	0	0	0
OTU855	0	0	0	0	0	0	0	0	0	0	0	0	0	0	0	0	0	0	0	0	0	0	0	0	0	0	0	0	62	0	0	0	0	0	0	0	0	0	0	0	0	0	0	0	0	0	0	0	0
OTU857	0	0	0	0	0	0	0	0	0	0	0	0	0	0	0	0	0	0	0	0	0	28	0	0	0	0	0	0	0	0	0	0	0	0	0	0	0	0	0	0	0	0	0	0	0	0	0	0	0
OTU859	0	0	0	0	0	0	0	0	0	0	0	0	0	0	0	0	0	0	0	0	0	81	0	0	0	0	0	0	0	0	0	0	0	0	0	0	0	0	0	0	0	0	0	0	0	0	0	0	0
OTU86	4	26	2	19	61	40	5	9	96	43	135	18	7	3	28	47	1	7	0	0	0	15	4	45	6	58	0	18	2	18	16	33	47	0	1	0	11	0	0	8	52	0	10	3	32	0	28	104	13
OTU860	0	0	0	0	0	0	0	0	7	0	0	0	1	0	0	0	0	0	0	0	0	0	0	0	0	0	0	0	0	0	0	0	0	0	0	1	0	0	0	0	0	0	0	0	0	0	0	0	0
OTU861	0	54	0	0	0	0	0	0	0	0	0	0	0	0	0	0	0	0	0	0	0	0	0	0	0	0	0	0	0	0	0	0	0	0	0	0	0	0	0	0	0	0	0	0	0	0	0	0	0
OTU862	0	0	0	0	0	0	0	0	0	0	0	0	0	0	0	0	0	0	0	0	0	74	0	0	0	0	0	0	0	0	0	0	0	0	0	0	0	0	0	0	0	0	0	0	0	0	0	0	0
OTU863	0	0	0	0	0	0	0	0	0	0	0	0	0	0	0	0	0	0	0	0	0	16	0	0	0	0	0	0	0	0	0	0	0	0	0	0	0	0	0	0	0	0	0	0	0	0	0	0	0
OTU864	0	0	0	0	0	0	0	0	0	0	0	0	0	0	0	0	0	0	0	0	0	72	0	0	0	0	0	0	0	0	0	0	0	0	0	0	0	0	0	0	0	0	0	0	0	0	0	0	0
OTU868	0	0	0	0	0	0	0	0	9	0	0	0	0	0	0	0	0	0	0	0	0	0	0	0	0	0	0	0	0	0	0	0	0	0	3	0	0	0	0	0	0	0	0	0	0	0	0	0	0
OTU869	0	0	0	0	0	0	0	0	0	0	0	0	0	0	0	0	0	0	0	0	0	0	0	0	0	0	0	2	0	0	2	0	0	0	0	0	0	0	0	0	0	0	0	0	0	0	0	0	0
OTU87	0	0	1	0	0	0	0	0	0	0	0	3	0	0	0	0	0	0	9	0	0	0	0	0	0	0	0	0	0	0	4	0	0	0	0	0	0	0	0	0	0	0	0	0	0	0	0	0	0
OTU872	0	0	0	0	0	0	0	0	0	0	0	0	0	0	0	0	0	0	0	0	0	0	0	0	0	0	0	0	0	0	0	0	0	48	0	0	0	0	0	0	0	0	0	0	0	0	0	0	0
OTU875	0	0	0	1	0	0	0	0	0	0	0	0	0	0	0	0	0	0	0	0	0	0	0	0	0	0	0	0	0	0	0	0	9	0	0	0	0	0	0	0	0	0	0	0	0	0	0	15	0
OTU876	0	0	0	0	0	0	0	0	0	0	0	0	0	0	0	0	0	0	0	0	0	0	0	0	0	0	0	0	0	0	0	0	0	0	0	0	0	60	0	0	0	0	0	0	0	0	0	0	0
OTU88	2	0	1	16	125	0	11	8	83	34	216	3	0	10	17	71	7	7	0	0	0	0	9	0	10	24	0	64	11	6	10	3	1	0	5	0	1	5	4	12	121	0	63	0	13	17	139	0	0
OTU882	0	0	0	0	2	0	0	0	0	0	0	0	0	0	0	0	0	0	0	0	0	1	0	0	1	17	0	0	0	0	15	0	1	0	0	0	2	24	0	0	0	0	0	0	0	0	0	0	0
OTU887	5	0	0	0	0	0	0	0	0	0	0	0	0	0	0	0	0	0	0	0	0	0	0	0	0	0	0	0	0	0	0	0	0	34	0	0	0	0	0	0	0	0	0	0	0	0	0	0	0
OTU888	0	0	0	0	0	0	5	0	0	0	0	0	0	1	0	11	0	0	0	0	0	0	0	0	0	0	0	0	0	0	0	0	0	0	0	0	0	0	0	0	0	0	0	0	0	0	0	0	0
OTU892	0	0	0	0	0	0	0	0	0	0	0	0	0	0	0	0	0	0	0	0	0	32	0	0	0	0	0	0	0	0	0	0	0	0	0	0	0	0	0	0	0	0	0	0	0	0	0	0	0
OTU894	0	0	0	0	0	0	0	0	0	0	0	0	0	0	0	0	0	1	0	0	0	0	0	0	0	12	0	0	0	0	0	0	0	0	0	0	0	0	4	0	0	0	0	0	0	1	0	0	0
OTU895	0	0	0	0	0	0	0	0	0	0	0	0	0	0	0	0	0	0	0	0	0	261	0	0	0	0	0	0	0	0	0	0	0	0	0	0	0	0	0	0	0	0	0	5	0	0	0	0	0
OTU896	0	0	0	0	0	0	0	0	0	0	0	0	0	0	0	0	0	0	0	0	0	147	0	0	0	0	0	0	0	0	0	0	0	0	0	0	0	0	0	0	0	0	0	0	0	0	0	0	0
OTU897	0	0	0	0	0	0	0	0	0	0	0	0	0	0	0	0	0	0	0	0	0	27	0	0	0	0	0	0	0	0	0	0	0	0	0	0	0	0	0	0	0	0	0	0	0	0	0	0	0
OTU899	0	0	0	0	0	0	0	0	0	0	0	0	0	0	0	0	0	0	0	0	0	0	0	0	0	0	0	0	0	0	0	0	0	0	0	0	0	0	0	0	0	0	0	0	0	0	0	0	0
OTU90	3	0	0	9	66	5	0	3	13	31	52	2	7	11	22	30	9	4	0	0	2	0	7	0	22	28	0	13	7	2	7	0	16	0	0	0	0	0	0	21	9	6	0	0	21	8	38	0	0
OTU900	0	0	0	0	0	0	0	0	17	0	0	0	0	0	0	0	0	0	0	0	0	0	0	0	0	0	0	0	0	0	0	0	0	0	0	0	0	0	0	0	0	0	0	0	0	0	0	0	0
OTU901	0	0	0	0	0	0	0	0	0	21	0	0	0	0	0	0	0	0	0	0	0	0	0	0	0	0	0	0	0	0	3	0	0	0	0	0	0	0	0	0	0	0	0	0	0	0	0	0	0
OTU904	0	0	0	0	0	0	0	0	0	0	0	0	23	0	0	0	0	0	0	0	0	55	0	0	0	0	0	0	0	0	0	0	0	0	0	0	0	0	0	0	0	0	0	0	0	0	0	0	0
OTU905	0	0	0	0	0	0	0	0	0	0	0	0	37	0	0	0	0	0	0	0	0	0	0	0	0	0	0	0	0	0	0	0	0	0	0	0	0	0	0	0	0	0	0	0	13	0	0	0	0
OTU906	0	0	0	0	2	0	0	0	0	0	0	0	0	0	0	0	0	0	0	0	0	0	0	0	8	25	0	0	0	0	0	3	0	0	0	0	0	0	0	0	0	0	0	0	0	0	0	0	0
OTU908	0	0	0	0	0	1	0	0	0	0	0	0	15	0	0	0	0	0	0	0	0	0	0	0	0	0	0	0	0	0	0	0	0	0	0	0	0	0	0	0	0	0	0	0	0	0	0	0	0
OTU910	0	0	0	0	0	0	0	0	0	0	0	0	0	0	0	0	0	0	0	0	0	0	0	0	0	0	0	0	0	0	0	0	0	0	0	0	0	0	0	0	0	0	0	0	0	0	0	0	0
OTU911	0	0	0	0	0	0	0	0	0	0	0	0	0	0	0	0	0	0	0	0	0	0	0	0	0	0	0	0	0	0	0	0	0	0	0	0	0	0	0	0	0	0	0	0	0	0	0	0	0
OTU913	5	0	0	0	0	0	0	0	0	0	5	0	0	0	0	0	0	0	0	0	0	0	0	0	0	0	0	0	0	0	0	0	0	0	0	0	0	0	0	0	0	0	0	0	0	0	0	0	16
OTU914	0	0	0	0	0	0	0	0	0	0	0	0	0	0	0	0	0	0	0	0	0	21	0	0	0	0	0	0	0	0	0	0	0	0	0	0	0	0	0	0	0	0	0	0	0	0	0	0	0
OTU915	0	1	0	0	0	3	0	0	9	0	0	1	1	0	0	4	0	0	0	0	0	0	1	0	0	0	0	51	27	11	6	0	1	1	0	0	0	0	0	56	0	0	0	1	0	1	0	9	0
OTU917	0	0	0	0	0	0	9	0	0	0	0	0	0	0	0	0	0	0	0	0	0	0	0	0	0	1	0	0	0	0	0	0	0	0	0	0	0	0	0	0	0	0	1	0	0	0	0	0	0
OTU918	0	0	0	0	0	0	0	0	0	0	0	0	0	0	0	0	0	0	0	0	0	0	18	0	0	0	0	0	0	0	5	0	0	0	0	0	0	0	0	0	0	0	0	0	0	0	0	0	0
OTU919	0	0	0	0	0	0	0	0	0	0	0	0	0	0	0	0	0	0	0	0	0	0	0	0	0	0	0	0	0	0	0	0	0	0	0	0	0	0	0	0	0	0	0	0	0	0	0	0	0
OTU92	4	46	2	24	46	24	32	6	28	61	60	7	15	12	11	47	1	9	13	0	0	0	0	0	20	0	0	2	12	0	27	20	8	0	12	0	2	0	0	4	9	36	9	11	0	0	3	0	2
OTU920	0	0	0	0	0	0	0	0	0	0	0	0	0	0	0	0	0	0	0	0	0	42	0	0	0	0	0	0	0	0	0	0	0	0	0	0	0	0	0	0	0	0	0	0	0	0	0	0	0
OTU921	4	0	0	0	0	0	0	0	24	0	0	0	0	0	0	0	0	0	0	0	0	0	0	0	0	0	0	0	0	0	0	0	0	8	0	0	0	0	0	0	0	0	0	0	0	0	0	0	0
OTU922	0	0	0	0	0	0	0	0	42	0	0	0	0	0	0	0	0	0	0	0	0	0	0	0	0	0	0	0	0	0	0	0	0	0	0	0	0	0	0	0	0	0	0	7	0	0	0	0	0
OTU923	0	0	0	0	1	0	1	0	2	3	1	0	1	0	0	0	0	0	0	0	0	0	0	0	0	0	0	0	0	0	3	0	0	20	0	0	0	0	0	0	0	1	0	1	0	1	0	0	0
OTU924	0	0	0	0	0	0	0	0	0	0	0	0	0	0	0	0	0	0	0	0	0	33	0	0	0	0	0	0	0	0	0	0	0	0	0	0	0	0	0	0	0	0	0	0	0	0	0	0	0
OTU925	0	0	0	0	0	0	0	0	0	0	0	0	0	0	0	0	0	0	0	0	0	0	0	0	0	0	0	0	0	0	0	0	0	0	0	0	0	0	0	0	0	0	0	0	0	0	0	0	0
OTU926	29	0	0	0	0	0	0	0	0	0	0	0	0	0	0	0	0	0	0	0	0	0	0	0	0	0	0	0	0	0	0	0	0	0	0	0	0	0	0	0	0	0	0	0	0	0	0	0	0
OTU927	0	0	0	0	0	0	0	0	0	0	0	0	0	0	0	0	0	0	0	0	0	0	0	14	0	0	0	0	0	0	0	0	0	0	0	0	0	0	0	0	0	0	0	0	0	0	0	0	0
OTU928	0	0	0	0	0	0	0	0	1	0	0	0	0	0	0	0	0	0	0	0	0	0	0	0	0	0	0	0	0	0	0	0	0	0	0	0	0	0	0	0	0	0	0	0	0	0	0	0	0
OTU929	0	0	0	0	0	0	3	0	0	0	0	0	0	0	0	0	0	0	0	0	0	0	0	0	0	0	0	0	0	0	0	0	0	0	0	0	0	0	0	0	0	0	0	1	0	0	0	0	0
OTU930	0	0	0	0	0	0	0	0	0	1	0	0	0	0	0	0	0	0	0	0	0	0	7	0	1	39	0	0	0	0	11	0	0	0	0	0	0	0	0	13	0	0	0	0	0	4	0	0	9
OTU931	5	0	0	0	0	0	0	0	0	0	0	0	0	0	0	0	0	0	0	0	0	0	0	0	0	0	0	0	0	0	0	0	0	0	0	0	0	0	0	0	0	0	0	0	0	0	0	0	0
OTU932	0	0	0	0	0	0	0	0	0	0	0	0	0	0	0	0	0	0	0	0	0	28	0	0	0	0	0	0	0	0	0	0	0	0	0	0	0	0	0	0	0	0	0	0	0	0	0	0	0
OTU933	2	0	0	0	0	0	0	0	0	0	0	0	0	0	0	0	0	0	0	0	0	0	0	0	0	0	0	0	0	0	0	0	0	0	0	0	0	0	0	0	0	0	0	0	0	0	0	0	0
OTU934	0	0	0	0	0	0	0	0	0	0	0	0	0	0	0	0	0	0	0	0	0	0	0	0	0	0	0	0	0	0	0	0	0	0	0	0	0	0	0	0	0	0	0	0	0	0	0	0	0
OTU936	1	2	0	0	9	0	0	0	0	0	0	0	0	0	7	0	0	0	0	0	0	0	0	0	0	0	0	0	0	0	0	0	0	0	0	0	0	0	0	0	0	0	0	0	0	0	0	0	0
OTU937	0	0	0	0	0	0	8	0	0	0	0	0	0	0	0	0	0	0	0	0	0	0	0	0	0	0	0	0	0	0	0	0	0	0	0	0	0	0	0	0	0	0	0	0	0	1	0	0	0
OTU938	0	6	0	1	0	0	0	0	3	0	2	0	0	0	2	5	0	0	0	0	0	0	0	0	0	0	0	0	0	0	3	0	0	0	0	0	0	0	0	0	0	0	0	0	0	0	0	0	0
OTU939	1	0	3	0	0	0	4	2	4	0	0	0	8	0	0	3	4	0	0	0	0	0	0	2	1	0	0	8	1	0	1	0	0	70	1	0	2	0	0	0	0	0	0	0	0	0	0	0	0
OTU940	0	0	0	0	0	0	0	0	0	0	0	0	0	0	0	0	0	0	0	0	0	0	0	0	0	0	0	0	0	0	0	0	0	0	0	0	0	0	0	0	0	0	0	0	0	0	0	0	0
OTU941	1	0	0	0	0	0	0	0	0	0	1	0	0	0	0	0	0	0	0	0	0	0	0	0	0	0	0	0	0	0	0	0	0	0	0	0	0	0	0	0	0	0	0	0	0	0	0	0	0
OTU945	0	0	0	0	0	0	0	0	0	0	0	0	0	0	0	0	0	0	0	0	0	0	0	0	0	0	0	0	0	0	0	0	0	0	0	0	0	0	0	0	0	0	0	0	0	0	0	0	0
OTU947	3	0	0	0	0	0	0	0	0	0	0	1	0	0	0	0	0	0	0	0	0	0	0	0	0	0	0	0	0	0	0	0	0	0	0	0	0	0	0	0	0	0	0	0	0	0	0	0	3
OTU948	0	0	0	0	0	0	0	0	0	0	0	0	0	0	0	0	0	0	0	0	0	0	0	0	0	0	0	0	0	0	0	0	0	0	0	0	0	0	0	0	0	0	0	0	0	0	0	44	0
OTU95	0	0	5	0	2	0	20	23	0	0	16	0	24	5	0	7	0	1	0	0	0	0	0	8	0	8	1	86	4	8	31	0	8	0	0	1	0	0	5	0	0	6	0	0	0	0	0	0	0
OTU951	0	0	0	0	0	0	0	0	0	0	0	0	0	0	0	0	0	0	0	0	0	0	0	0	0	0	0	0	0	0	3	0	0	0	0	0	0	0	0	0	0	0	0	0	0	0	0	0	0
OTU952	0	0	0	0	0	0	0	0	0	0	0	0	0	0	0	0	0	0	0	0	0	0	0	0	0	0	0	0	0	0	0	0	0	0	0	0	0	0	0	0	0	0	0	0	0	0	0	0	0
OTU956	41	0	0	0	0	0	0	0	18	0	0	0	0	0	0	9	0	0	0	0	0	0	0	0	0	0	0	0	0	0	2	0	0	0	0	0	0	0	0	0	0	0	0	4	0	0	0	0	0
OTU970	0	0	0	8	0	0	0	0	0	0	0	0	0	0	0	0	0	0	0	0	0	0	0	0	0	0	0	0	0	0	0	0	0	0	0	0	0	0	0	0	0	16	0	0	0	0	0	0	0
OTU974	0	0	0	0	0	0	0	0	0	0	0	0	0	0	0	0	0	0	0	0	0	0	0	0	0	0	0	0	0	0	0	0	0	0	0	0	0	0	0	43	0	0	0	0	0	0	0	0	0
OTU975	0	0	0	0	0	0	0	0	0	0	0	0	0	0	0	0	0	0	0	0	0	2	0	0	0	0	0	0	3	0	0	0	0	0	0	0	0	0	0	34	0	0	10	0	0	0	0	0	0
OTU977	0	0	0	0	0	0	0	0	0	0	0	0	0	0	0	0	0	0	0	0	0	0	0	0	0	0	0	0	0	0	5	0	1	0	0	0	1	0	0	1	0	0	10	0	0	0	3	0	0
OTU978	0	0	0	0	0	0	0	0	3	0	2	0	0	0	0	2	0	0	0	0	0	10	0	0	0	0	0	0	0	0	0	0	0	0	0	0	0	0	0	125	0	3	0	0	0	0	0	0	0
OTU979	0	0	1	0	0	0	0	0	0	0	0	0	0	0	0	0	0	0	0	0	0	0	0	0	0	0	0	0	0	0	0	0	0	0	0	0	0	0	0	0	0	0	0	0	0	0	0	9	0
OTU982	0	0	0	5	0	15	0	0	16	0	0	2	0	2	0	3	0	0	0	0	0	0	0	0	1	0	0	1	0	0	1	0	0	3	0	1	0	0	0	0	2	3	0	2	0	0	0	0	0
OTU984	0	0	0	0	0	0	0	0	0	0	0	0	0	0	0	0	0	0	0	0	0	0	0	0	0	0	0	0	0	0	0	0	0	0	0	0	0	0	0	30	0	0	0	0	0	0	0	0	0
OTU989	0	0	0	19	0	0	0	0	0	0	0	0	0	0	0	0	0	10	0	0	0	0	0	0	0	0	0	0	0	0	0	0	0	0	0	0	0	0	0	0	0	0	0	0	0	0	0	0	0
OTU99	0	2	9	2	6	55	17	2	45	0	2	0	12	0	4	4	2	1	5	2	17	42	12	37	0	10	0	73	6	13	18	6	0	0	0	0	7	16	0	7	0	1	37	1	0	16	8	124	22
OTU990	0	0	4	0	0	0	0	0	0	0	0	0	0	0	0	0	0	0	1	0	0	0	0	0	0	0	0	0	0	0	0	0	5	0	0	0	0	4	0	0	0	0	0	0	0	0	0	0	0
OTU991	0	0	11	0	0	0	0	0	15	0	0	0	0	0	0	0	0	0	0	0	0	0	0	0	0	0	0	0	0	0	0	0	0	0	0	0	0	0	0	0	0	0	0	0	0	0	0	0	0
OTU993	0	0	0	0	0	0	0	0	1	0	0	0	0	0	0	0	0	0	0	0	0	0	0	0	0	0	0	0	0	0	0	0	0	0	0	0	1	0	0	0	0	0	0	0	0	0	0	0	0
OTU995	0	0	0	0	0	0	0	0	0	0	0	0	0	0	0	0	0	0	0	0	0	0	0	0	0	0	0	0	0	0	0	0	0	0	0	0	0	0	0	44	0	0	0	0	0	0	0	0	0
OTU996	0	0	0	0	0	0	0	0	0	0	0	0	0	0	0	0	0	0	0	0	0	0	0	0	0	0	0	0	0	0	0	0	0	0	0	0	0	0	0	0	0	0	0	0	0	0	0	0	0
[truncated: 252 more columns]

## Sheet: STable1b
Supplementary Table S1b. The OTU table before removal of OTUs that were not at least 5 times more abundant in an experimental sample than in any of the controls.
The last column shows the taxonomic allocations of the OTUs. The OTU belonging to Wolbachia is still in the table but was removed before data analysis.
The sample names such that first is given the colony, second the ant type, third the replicate number and last the sampling group.
B= broodcarer, F= forager, 5d= five days old, 0d= newly emerged and Q= queen.
Sampling group 1= Field May, sampling group 2= Lab July and sampling group 3= Field July.
#OTU ID	C10	C11	C1	C2	C3	C4	C5	C6	C7	C8	C9	a-5d-1-2	a-5d-2-2	a-5d-3-2	a-B-1-1	a-B-1-2	a-B-2-1	a-B-2-2	a-B-3-1	a-B-3-2	a-F-1-1	a-F-1-2	a-F-2-1	a-F-2-2	a-F-3-1	a-F-3-2	a-0d-1-2	a-0d-2-2	a-0d-3-2	a-Q-1-2	b-5d-1-2	b-5d-2-2	b-5d-3-2	b-B-1-1	b-B-1-2	b-B-2-1	b-B-2-2	b-B-3-1	b-B-3-2	b-F-1-1	b-F-1-2	b-F-2-1	b-F-2-2	b-F-3-1	b-F-3-2	b-0d-1-2	b-0d-2-2	b-0d-3-2	b-Q-1-2
OTU1	2	1	0	0	1	11	4	0	85	2	4	167	7197	38	1513	18977	534	2520	2353	1685	430	1752	7723	2663	838	1016	2023	196	1248	20677	1677	1016	1991	5077	9190	5793	2145	296	2629	6	1212	71	220	4	637	918	973	5	27194
OTU10	1231	1	667	700	1004	2554	2867	138	1026	225	839	51	106	150	0	51	0	272	0	60	0	34	0	34	0	51	59	57	56	175	292	1927	107	28	186	87	120	120	28	0	227	0	47	50	54	40	419	40	75
OTU100	2	0	4	0	9	21	35	2	7	1	0	1	0	7	4	20	33	23	3	1	14	0	10	1	8	7	0	18	0	9	0	6	0	22	0	0	5	50	0	4	0	7	15	3	8	0	0	0	0
OTU1000	0	0	0	0	0	0	0	0	3	0	0	0	0	0	0	0	0	0	0	0	0	0	0	0	0	0	0	0	0	0	0	0	0	0	0	0	0	0	0	0	0	0	0	0	0	0	0	0	0
OTU1001	0	0	0	0	0	0	0	0	0	0	0	0	0	0	0	0	0	0	0	0	0	0	0	0	0	0	0	0	0	0	0	0	0	0	0	0	0	0	0	0	0	0	0	1	1	0	0	0	0
OTU1002	0	0	0	0	0	0	0	0	0	0	0	0	0	0	0	0	0	0	0	0	1	0	2	0	1	0	0	0	0	0	0	0	0	0	0	0	0	0	0	0	0	0	0	0	0	0	0	0	0
OTU1004	0	0	0	0	0	0	0	0	0	0	0	0	0	0	0	0	0	0	0	0	0	0	0	0	0	0	0	0	0	0	0	0	0	0	0	0	0	0	0	0	0	0	0	0	0	0	0	0	0
OTU1005	0	0	0	0	0	0	0	0	0	0	0	0	0	0	0	0	0	0	0	0	0	0	0	0	0	0	0	0	0	0	0	0	0	0	0	0	0	0	0	0	0	0	0	0	0	0	0	0	0
OTU1007	0	0	0	0	0	0	0	0	0	0	0	0	0	0	0	0	0	0	0	0	0	0	0	0	0	0	0	0	0	0	0	0	0	0	0	0	0	0	0	0	0	0	0	0	0	0	0	0	0
OTU1008	33	0	0	0	0	0	0	0	0	0	10	19	0	0	0	0	0	0	0	0	0	0	0	0	0	0	0	0	0	0	0	0	0	0	0	5	0	0	0	3	0	0	6	0	0	8	0	0	0
OTU1009	0	0	3	0	0	4	5	3	4	4	0	0	0	1	0	0	13	0	0	1	11	0	0	0	17	0	4	0	0	0	5	0	5	2	1	1	0	5	1	0	0	13	11	4	13	4	1	0	2
OTU101	0	0	1	0	0	27	13	5	9	0	0	0	7	0	2	3	7	43	12	12	24	0	10	0	9	0	0	14	0	11	6	3	10	5	11	7	14	45	0	467	4	6	42	2	13	2	7	1	2
OTU1010	0	0	0	0	0	0	0	0	0	0	1	34	0	0	0	0	0	0	0	0	0	0	0	0	0	0	0	0	0	1	0	0	0	0	0	0	0	0	0	0	0	11	0	0	0	0	0	0	0
OTU1011	0	0	0	0	0	0	0	0	0	0	0	0	0	0	0	0	0	0	0	0	0	0	0	0	0	0	0	0	0	0	0	0	0	0	0	0	0	0	0	0	0	0	0	0	0	0	0	0	0
OTU1012	1	0	0	16	0	0	0	0	0	0	0	0	0	1	0	0	0	0	4	0	14	0	0	0	8	0	0	0	0	0	0	0	0	0	0	0	0	0	0	0	0	0	0	0	2	0	0	0	0
OTU1013	0	0	0	0	0	0	0	0	0	0	0	0	0	0	0	0	0	0	0	0	0	0	0	0	0	0	0	0	0	0	0	0	0	2	0	0	0	0	0	0	0	0	0	0	0	0	0	0	0
OTU1014	0	0	0	0	0	0	0	0	0	0	0	0	0	0	0	0	0	0	10	0	0	0	0	0	0	0	0	0	0	0	0	0	0	0	0	0	0	0	0	0	0	0	0	0	0	0	0	0	0
OTU1015	0	0	0	0	0	0	0	0	0	0	0	0	0	0	0	0	0	0	0	0	0	0	0	0	0	0	0	0	0	0	0	0	0	0	0	1	2	0	0	0	0	0	0	0	0	0	0	0	0
OTU1016	0	0	0	0	0	0	0	0	0	0	0	7	0	0	0	0	0	0	0	0	0	0	0	0	0	0	0	0	0	0	0	0	0	0	0	0	0	0	0	0	0	0	0	0	0	0	0	0	0
OTU1017	0	0	0	0	0	0	0	0	0	0	0	6	0	0	0	0	0	0	0	0	0	0	0	0	0	0	0	0	0	0	0	0	0	0	0	0	0	0	0	0	0	0	0	0	0	0	0	0	0
OTU1018	0	0	0	0	0	0	0	0	0	0	7	0	0	0	0	0	0	0	0	0	0	0	0	0	0	0	0	0	0	0	0	0	0	0	0	0	0	0	0	0	0	0	0	0	0	0	0	0	0
OTU1019	61	0	0	0	0	0	0	0	0	0	67	0	0	0	0	0	0	0	0	0	0	0	0	0	0	0	0	0	0	0	0	0	0	0	0	0	0	0	0	0	0	0	0	0	0	0	0	0	1
OTU102	0	0	0	0	0	0	0	0	0	0	0	0	0	7	0	0	0	0	0	0	0	0	0	0	0	0	0	0	0	2	0	0	0	0	0	9	0	0	0	5	0	144	7	1	11	0	0	0	4
OTU1020	0	0	0	0	0	0	0	0	0	0	0	0	0	0	0	0	0	0	0	0	0	0	0	0	0	0	0	0	0	0	0	0	0	0	0	0	0	0	0	0	0	0	0	0	0	0	0	0	0
OTU1021	0	0	0	0	0	0	0	0	0	0	0	24	0	0	0	0	0	0	0	0	0	0	0	0	0	0	0	0	0	0	0	0	0	0	0	0	0	0	0	0	0	0	0	0	0	0	0	0	0
OTU1022	0	0	0	0	0	0	0	0	0	0	0	37	0	0	0	0	0	0	0	0	0	0	0	0	0	0	0	0	0	0	0	0	0	0	0	0	0	0	0	0	0	0	0	0	0	2	0	0	0
OTU1023	0	0	0	0	0	0	0	0	0	0	0	0	0	0	0	0	0	0	0	0	0	0	0	0	0	0	0	0	0	0	0	1	0	0	0	0	0	0	0	0	0	0	0	0	0	0	0	0	0
OTU1024	0	0	0	0	0	0	0	0	0	0	0	0	0	0	0	0	0	0	0	0	0	0	0	0	0	0	0	0	0	0	0	0	0	0	0	0	0	0	0	0	0	0	0	0	0	0	0	0	0
OTU1025	41	0	0	0	0	0	0	0	0	0	45	0	0	0	0	0	0	0	0	0	0	0	0	0	0	0	0	0	0	0	0	0	0	0	0	0	0	0	0	0	0	0	0	0	0	0	0	0	0
OTU1026	0	0	0	0	0	0	0	0	0	0	0	0	0	4	0	0	0	0	0	0	9	0	0	0	0	0	0	0	0	0	0	0	0	0	0	0	7	0	0	0	0	0	0	0	0	0	0	0	0
OTU1027	0	0	0	0	0	0	0	0	0	0	0	0	0	0	0	0	0	0	0	0	0	0	0	0	0	0	0	0	0	0	0	0	0	0	0	0	0	0	0	0	0	0	0	0	0	0	0	0	0
OTU1028	0	1	0	0	0	0	0	6	0	0	0	0	0	0	0	0	0	0	0	0	0	0	0	0	0	0	0	0	0	0	0	0	0	0	0	0	0	0	0	0	0	0	0	0	0	0	0	0	0
OTU103	2	0	0	0	0	10	0	0	1	1	1	2	0	1	3	0	34	5	27	0	4	4	0	1	136	1	0	9	5	0	10	3	0	0	4	18	21	33	0	0	8	0	0	0	7	0	0	0	0
OTU1031	0	0	0	0	0	0	0	0	0	0	0	0	0	0	0	0	0	0	0	0	0	0	0	0	0	0	0	0	0	0	0	0	0	0	0	0	0	0	0	0	0	0	0	0	0	0	0	0	0
OTU1033	0	0	0	0	0	0	16	0	0	0	0	0	35	0	1	0	6	0	0	0	0	0	0	0	0	0	0	0	0	0	0	0	0	0	0	0	0	0	0	0	0	0	0	0	0	0	0	0	0
OTU1034	0	0	0	0	0	0	0	0	0	74	0	0	0	0	0	0	0	0	0	0	0	0	0	0	0	0	0	0	0	0	0	0	0	0	0	0	0	0	0	0	0	0	0	0	0	0	0	0	0
OTU1035	0	0	0	0	0	0	0	0	0	31	0	0	0	0	0	0	0	0	0	0	0	0	0	0	0	0	0	0	0	0	0	0	0	0	0	0	0	0	0	0	0	0	0	0	0	0	0	0	0
OTU1036	0	0	0	0	0	0	0	0	0	0	0	0	0	0	0	0	0	0	0	0	0	0	0	0	0	0	0	0	0	0	0	0	0	0	0	0	0	0	0	0	0	0	0	0	0	0	0	0	0
OTU1037	0	0	0	0	0	0	0	0	0	28	0	0	0	0	0	0	0	0	0	0	0	0	0	0	0	0	0	0	0	0	0	0	0	0	0	0	0	0	0	0	0	0	0	0	0	0	0	0	0
OTU1038	0	0	0	0	0	0	4	0	0	31	0	0	0	0	0	0	0	0	0	0	0	0	0	0	0	0	0	0	0	0	0	0	0	0	0	0	0	0	0	0	0	0	0	0	0	1	0	0	0
OTU1039	0	0	0	0	0	0	0	0	0	16	0	0	0	0	0	0	0	0	0	0	0	0	0	0	0	0	0	0	0	0	0	0	0	0	0	0	0	0	0	0	0	0	0	0	0	0	0	0	0
OTU104	0	0	0	0	1	0	0	0	0	2902	1	0	0	0	0	0	0	0	0	0	0	0	0	0	0	0	0	0	0	0	0	0	0	0	0	0	0	0	0	0	0	0	0	0	0	0	0	0	0
OTU1040	0	0	0	0	0	0	0	0	0	103	0	0	0	0	0	0	0	0	0	0	0	0	0	0	0	0	0	0	0	0	0	0	0	0	0	0	0	0	0	0	0	0	0	0	0	0	0	0	0
OTU1041	0	0	0	0	0	0	0	0	0	0	0	0	0	0	0	0	0	0	0	0	0	73	0	0	0	0	0	0	5	0	0	0	0	0	0	0	0	0	0	0	0	0	0	0	0	0	0	0	0
OTU1042	0	0	0	0	0	0	0	0	0	0	0	0	0	0	0	0	0	0	0	0	0	0	0	0	0	0	0	0	0	0	0	0	0	0	0	0	0	0	0	0	0	0	0	0	0	0	0	0	0
OTU1043	0	0	0	0	0	0	0	0	0	0	0	0	0	0	0	0	0	0	0	0	57	0	0	0	0	0	0	0	0	0	0	0	0	0	0	0	0	0	0	0	0	0	0	0	0	0	0	0	0
OTU1044	0	0	0	0	0	0	0	0	0	0	0	0	0	0	0	0	0	0	0	0	0	0	0	0	0	0	0	0	0	0	0	0	0	0	0	0	0	0	0	0	0	0	0	0	0	0	0	0	0
OTU1046	0	0	0	0	0	0	0	0	0	0	0	0	0	0	0	0	0	0	0	0	0	0	23	0	0	0	0	0	0	0	0	0	0	0	0	0	0	0	0	0	0	0	0	0	0	0	0	0	0
OTU1047	0	0	0	0	0	0	0	0	0	0	0	0	0	0	0	0	0	0	0	0	0	0	0	0	0	0	0	0	0	0	0	0	0	0	0	0	0	0	0	0	0	0	0	0	0	0	0	0	0
OTU1048	0	0	0	0	0	0	0	0	0	0	0	3	0	0	0	0	0	0	0	0	0	0	0	0	0	0	0	3	0	0	0	0	0	0	0	0	0	0	0	0	0	0	1	0	0	0	2	0	0
OTU1049	0	0	0	0	0	0	1	1	0	0	0	0	0	0	0	0	0	0	0	0	1	0	0	0	0	0	0	0	0	0	0	0	0	0	0	0	0	6	0	0	0	0	0	0	0	0	0	0	0
OTU105	1	0	2	0	0	0	0	0	0	8	0	0	6	1	0	0	1	3	13	0	0	0	0	0	3	0	0	0	0	3	0	0	2	0	0	3	2	0	0	0	13	0	8	0	12	1	17	1	1
OTU1050	0	0	0	0	0	0	0	0	0	0	0	0	0	0	0	0	0	0	0	0	0	0	0	0	0	0	0	0	0	0	0	0	0	0	0	0	0	0	0	0	0	0	0	0	0	0	0	0	0
OTU1051	0	0	0	0	0	0	0	0	0	0	0	0	1	0	0	0	0	0	0	0	0	0	0	0	0	0	0	0	0	0	0	0	0	0	0	2	0	10	0	0	0	0	0	0	0	0	0	0	0
OTU1052	0	0	0	0	0	0	0	0	0	0	0	2	0	0	0	0	0	35	17	1	29	0	0	0	0	0	0	0	0	0	0	0	0	0	0	0	0	0	0	0	0	0	11	0	0	25	0	0	0
OTU1053	0	0	0	0	0	0	0	0	0	0	0	0	0	0	0	0	0	0	0	0	0	0	0	0	0	0	0	0	0	0	0	0	0	0	0	0	0	0	0	0	0	0	0	0	0	0	0	0	0
OTU1054	0	0	0	0	0	0	0	0	0	3	0	0	0	0	0	0	0	0	15	0	0	0	0	0	0	0	0	0	0	0	0	0	0	0	0	0	0	0	0	0	0	0	0	0	0	0	0	0	3
OTU1055	0	0	0	0	0	0	12	0	0	0	0	0	0	0	0	0	0	0	12	0	0	0	0	0	4	0	0	0	0	0	0	0	0	0	0	0	0	0	0	0	0	0	0	0	0	0	0	0	0
OTU1056	0	0	0	0	0	0	0	0	0	0	0	0	0	0	0	0	0	0	0	0	0	0	0	0	0	0	0	0	0	0	0	0	0	0	0	0	0	0	0	0	0	0	0	0	0	0	0	0	0
OTU1057	0	0	0	0	0	0	0	0	0	0	0	0	0	0	0	0	0	0	0	0	0	0	0	0	0	0	0	0	0	0	0	0	0	0	0	0	0	0	0	0	0	0	1	0	0	0	0	0	0
OTU1058	0	0	0	0	0	0	0	0	0	0	0	0	0	0	0	0	0	0	0	0	0	0	0	0	0	0	0	0	0	0	0	0	0	0	0	0	0	0	0	0	0	0	0	0	0	0	0	0	0
OTU1059	0	0	0	0	0	0	0	0	0	0	0	0	0	0	0	0	0	0	0	0	0	0	0	0	0	0	0	0	0	0	0	0	0	0	0	0	0	0	0	0	0	0	0	0	0	0	0	0	0
OTU106	0	0	0	0	0	13	0	0	0	0	0	9	8	0	0	3	10	0	4	13	18	12	12	18	34	25	16	34	18	12	6	4	1	0	1	0	9	0	0	28	1	1	14	0	20	0	3	0	1
OTU1060	0	0	0	0	0	0	0	0	1	0	0	0	0	0	0	0	0	0	0	0	0	0	0	0	0	0	0	0	0	0	0	0	0	0	0	0	0	0	0	0	0	0	0	0	0	0	0	0	0
OTU1061	0	0	0	0	0	0	0	0	0	0	0	0	0	0	0	0	0	0	0	0	0	0	0	0	0	0	0	0	0	0	0	0	0	0	0	0	0	0	0	0	0	0	0	0	0	0	0	0	0
OTU1062	0	0	0	0	0	0	0	0	0	0	0	0	0	0	0	0	0	0	0	0	0	0	0	0	0	0	0	0	0	0	0	0	0	0	0	0	0	0	0	0	0	0	0	0	0	0	0	0	0
OTU1064	0	0	0	0	0	0	0	0	0	0	0	0	0	0	0	0	0	0	4	0	0	0	0	0	0	0	0	0	0	0	0	0	0	0	0	2	0	0	0	0	0	0	0	0	0	0	0	0	0
OTU1065	0	0	0	0	0	0	0	0	0	0	0	0	0	0	0	0	0	0	0	0	0	0	0	0	0	0	0	0	0	0	0	0	0	0	0	1	0	0	0	0	0	0	0	0	0	0	2	0	0
OTU1066	0	0	0	0	24	0	0	0	3	0	0	0	0	1	0	0	9	1	0	0	0	0	0	0	0	1	8	2	0	0	0	5	0	0	0	0	0	0	3	0	1	0	2	1	0	0	2	14	0
OTU1067	0	0	0	0	0	0	0	0	0	4	0	0	0	0	0	1	0	0	0	0	0	0	0	0	0	0	0	0	0	0	0	0	0	0	0	0	0	0	0	0	0	0	0	0	0	10	0	0	0
OTU1069	0	0	0	0	0	0	0	0	0	0	0	0	0	0	0	0	0	0	0	0	0	0	0	0	0	0	0	0	0	0	0	0	0	0	0	3	0	0	0	0	0	0	1	0	0	5	0	0	0
OTU107	2607	0	0	34	33	0	0	0	0	0	694	1	1	2	0	0	10	0	1	0	1	0	0	0	0	0	0	0	0	0	0	0	1	0	0	5	0	5	0	0	0	0	0	0	0	0	0	0	1
OTU1071	0	0	0	10	0	0	10	0	0	0	0	0	0	0	2	0	0	0	0	0	0	0	0	0	0	0	0	0	0	0	0	0	0	0	0	0	4	0	0	0	4	1	1	0	0	2	0	0	0
OTU1072	0	0	0	0	0	0	0	0	0	0	0	0	0	0	0	0	0	0	0	0	0	0	0	0	0	0	0	0	0	0	0	0	0	0	0	0	0	0	0	0	0	0	0	0	0	0	0	0	0
OTU1073	0	0	0	0	0	0	0	0	4	0	0	0	0	0	0	0	0	0	0	0	0	0	0	0	0	0	0	0	0	0	0	0	0	0	0	0	0	0	0	0	0	0	0	0	0	0	0	0	0
OTU1074	0	0	0	0	0	0	0	0	0	0	0	0	0	0	0	0	0	0	0	0	0	0	0	0	0	0	0	0	0	0	0	0	0	0	0	0	0	0	0	0	0	0	0	0	0	0	0	0	0
OTU1076	0	0	0	0	0	0	0	0	0	0	0	0	0	0	0	0	0	0	0	0	0	0	0	0	0	0	0	0	0	0	0	0	0	0	0	0	0	0	0	0	0	0	0	0	0	0	0	0	0
OTU1077	0	0	0	0	0	0	0	0	0	0	0	0	0	0	0	0	0	0	0	0	0	0	0	0	1	0	0	0	0	0	0	0	0	0	0	0	0	0	0	0	0	0	0	0	0	0	0	0	0
OTU1078	0	0	0	0	0	0	0	0	0	0	0	0	0	0	0	0	0	0	0	0	0	0	0	0	0	0	0	0	0	0	0	0	0	0	0	0	0	0	0	0	0	0	0	0	0	0	0	0	0
OTU1080	0	0	0	0	0	0	0	0	0	0	0	0	0	0	0	0	0	0	0	0	0	0	0	0	0	0	0	0	0	0	0	0	0	0	0	0	0	0	0	0	0	0	0	0	0	0	0	0	0
OTU1081	0	0	0	0	0	0	0	0	0	0	0	0	0	0	0	0	0	0	21	0	0	0	0	0	0	0	0	0	0	0	0	0	0	0	0	0	0	0	0	0	0	0	0	0	0	0	0	0	0
OTU1082	0	0	0	0	0	0	0	0	0	0	0	0	0	0	0	0	0	0	0	0	0	0	0	0	0	0	0	0	0	0	0	0	0	0	0	0	0	0	0	0	0	0	0	0	0	0	0	0	0
OTU1083	0	0	18	0	0	0	0	0	4	27	0	1	0	0	0	0	0	0	0	0	0	0	1	0	0	0	0	0	0	0	0	0	0	0	0	0	0	0	0	0	0	0	0	0	0	0	0	0	0
OTU1084	0	0	0	0	0	0	0	0	0	0	0	0	0	0	0	0	0	0	0	0	5	0	0	0	0	0	0	0	0	0	0	0	0	0	0	0	0	0	0	0	0	0	0	0	0	0	0	0	0
OTU1085	0	0	0	0	0	0	0	0	0	0	0	0	8	0	0	0	0	0	0	0	0	0	0	0	0	0	0	0	0	0	0	0	0	0	0	0	0	0	2	0	0	0	0	0	1	0	0	0	0
OTU1086	52	0	0	0	0	0	0	0	0	0	0	0	0	0	0	0	0	0	0	0	0	0	0	0	0	0	0	0	0	0	0	0	0	0	0	0	0	0	0	0	0	0	0	0	0	0	0	0	0
OTU1088	0	0	0	0	0	0	0	0	0	0	0	0	0	0	0	0	0	0	0	0	0	0	0	0	0	0	0	0	0	0	0	0	0	0	0	15	0	0	0	0	0	0	0	0	0	0	0	0	2
OTU1089	42	0	0	0	0	0	0	0	0	0	0	0	0	0	0	0	0	0	0	0	0	0	0	0	0	0	0	0	0	0	0	0	0	0	0	0	0	0	0	0	0	0	0	0	0	0	0	0	0
OTU109	0	0	0	0	0	0	0	0	0	0	0	0	0	0	0	0	0	0	15	1	24	0	9	0	0	0	0	0	0	0	0	0	0	0	0	0	78	0	0	0	16	0	58	0	36	0	1	2	9
OTU1090	0	0	0	26	0	0	0	0	0	0	0	0	0	0	0	0	0	0	0	0	0	0	0	0	0	0	0	0	0	0	0	0	0	0	0	0	0	0	0	0	0	0	0	0	0	0	0	0	0
OTU1091	0	0	0	1	0	0	0	0	0	0	0	0	0	0	0	0	0	0	0	0	6	0	0	0	0	0	0	0	0	0	0	0	0	0	0	0	0	0	0	0	0	0	0	0	0	4	0	0	0
OTU1093	0	0	0	0	0	0	0	0	0	0	0	0	0	0	0	0	0	0	0	0	0	0	0	0	0	0	0	0	0	0	0	0	0	6	0	0	0	0	0	0	0	1	0	0	0	0	0	0	0
OTU1094	0	0	0	0	0	0	0	0	0	0	0	0	0	0	0	0	0	0	0	0	0	0	0	0	0	0	0	0	0	0	0	0	0	0	0	0	0	0	0	0	0	0	0	0	0	0	0	0	0
OTU1095	0	0	0	0	0	0	0	0	0	0	0	0	0	0	0	0	0	0	0	0	0	0	0	0	0	0	0	0	0	0	0	0	0	0	0	0	0	0	0	0	0	0	0	0	0	0	0	0	0
OTU1096	0	0	0	0	0	0	0	0	0	0	0	0	0	0	0	0	0	0	0	0	0	0	0	0	0	0	0	0	0	0	0	0	0	0	0	0	0	0	0	1	0	0	0	0	0	92	0	0	0
OTU1097	0	0	0	0	0	0	0	0	0	0	0	0	0	0	0	0	0	0	0	0	0	0	0	0	0	0	0	0	0	0	0	0	0	0	0	0	0	0	0	0	0	0	0	0	0	5	0	0	0
OTU1098	0	0	0	0	0	0	0	0	0	0	0	0	0	0	0	0	0	0	0	0	0	1	0	0	0	0	0	0	0	0	0	0	0	0	0	0	0	0	0	0	0	0	0	0	0	0	0	0	0
OTU1099	0	0	0	0	0	0	0	0	0	0	0	0	0	0	0	0	0	0	0	0	0	0	0	0	0	0	0	0	0	0	0	0	0	0	0	0	0	0	0	0	0	0	0	0	0	23	0	0	0
OTU11	65	0	219	59	185	122	138	41	171	204	45	11	121	290	47	21	253	288	155	181	179	60	185	14	235	21	15	148	55	147	32	95	50	76	46	484	161	252	38	187	176	2099	768	158	103	33	45	10	39
OTU110	0	0	0	0	0	0	18	0	0	0	0	0	8	11	0	0	0	0	0	0	19	0	0	6	0	0	0	0	0	0	0	22	14	0	0	0	0	188	0	0	0	0	18	0	8	1	0	7	0
OTU1100	0	0	0	0	0	0	0	0	0	0	0	0	0	0	0	0	0	0	0	0	0	0	0	0	0	0	0	0	0	0	0	0	0	0	0	0	0	0	0	0	0	0	0	0	0	30	0	0	0
OTU1101	0	0	0	0	0	0	0	0	0	0	0	0	0	0	0	0	0	0	0	0	0	0	0	0	0	0	0	0	0	0	0	0	0	0	0	0	0	0	0	0	0	0	0	0	0	16	0	0	0
OTU1102	0	0	0	0	0	0	0	0	0	0	0	0	0	0	0	0	0	0	0	0	0	0	0	0	0	0	0	0	0	0	0	0	0	0	0	0	0	0	0	0	0	0	0	0	0	25	0	0	0
OTU1103	0	0	0	0	0	0	0	0	0	0	0	7	0	0	0	0	0	0	0	0	0	0	0	0	0	0	0	0	0	0	0	0	0	0	0	0	0	0	0	0	0	0	0	0	0	10	0	0	0
OTU1104	0	0	0	0	0	0	0	0	0	0	1	50	0	2	1	0	0	0	0	0	2	0	8	0	0	0	0	0	0	0	0	0	0	0	0	0	0	0	1	0	0	0	0	0	0	30	0	0	0
OTU1105	0	0	0	0	0	0	0	0	0	1	0	0	0	0	0	0	0	0	0	0	0	0	0	0	0	0	0	0	0	0	0	0	0	0	0	0	0	0	0	0	0	0	0	0	0	0	0	0	0
OTU1106	0	0	0	0	0	0	0	0	0	0	0	0	0	0	0	0	0	0	0	0	0	0	0	0	0	8	0	0	0	0	0	0	0	0	0	0	0	0	0	0	0	0	0	0	0	0	0	0	0
OTU1107	0	0	0	0	0	0	0	0	0	0	0	0	0	0	0	0	0	0	0	0	0	0	0	0	0	0	0	0	0	0	0	0	0	0	0	0	0	0	0	0	0	0	0	0	0	0	0	0	0
OTU1108	0	0	0	0	29	0	0	0	0	0	0	0	0	0	0	0	0	0	0	0	0	0	0	0	0	0	0	0	0	0	0	0	0	0	0	0	0	0	0	3	0	0	0	0	0	0	0	0	0
OTU1109	0	0	0	0	0	0	0	0	0	0	0	0	0	0	0	0	0	0	0	0	0	0	0	0	0	0	0	0	0	0	0	0	0	0	0	0	0	0	0	0	0	0	0	0	1	0	0	0	0
OTU111	0	0	0	0	0	0	1	0	0	2	0	0	1	0	10	2	74	0	44	6	22	0	32	0	15	0	0	10	0	0	0	0	0	8	0	17	25	38	0	7	27	51	5	4	12	0	4	0	0
OTU1110	0	0	0	0	0	0	0	0	2	0	0	4	0	0	0	0	0	0	0	0	10	0	1	0	0	0	0	0	0	0	0	0	0	0	0	0	0	0	0	0	0	0	0	0	0	0	0	0	0
OTU1111	0	0	0	0	0	0	0	0	0	0	0	0	0	0	0	0	0	0	0	0	0	0	0	0	0	2	0	0	0	0	0	0	0	0	0	0	0	0	0	0	0	0	0	0	0	0	0	0	0
OTU1113	0	0	0	0	0	0	0	0	0	0	0	4	0	0	0	0	0	0	0	0	13	0	0	0	0	0	0	0	0	0	0	0	0	0	0	0	0	0	0	0	0	0	0	0	0	0	0	0	0
OTU1114	0	0	0	0	0	0	0	0	0	0	0	0	0	0	0	0	0	0	0	0	0	0	0	0	0	0	0	0	0	0	0	0	0	0	0	0	0	0	0	0	0	0	0	0	0	0	0	0	0
OTU1115	0	0	0	0	0	0	0	0	0	0	0	0	0	0	0	0	0	0	0	0	0	0	0	0	0	0	0	0	0	0	0	0	0	0	0	0	0	0	0	0	0	0	0	0	0	0	0	0	0
OTU1116	0	0	0	0	0	0	0	0	0	0	0	0	0	0	0	0	0	0	0	0	0	0	0	0	0	0	0	6	0	0	0	0	0	0	0	0	0	0	0	0	0	0	0	0	0	0	0	0	0
OTU1117	0	0	0	0	0	0	0	0	0	0	0	0	0	0	0	0	0	0	0	0	0	0	0	0	0	0	0	0	0	0	0	0	0	0	0	0	0	0	0	0	0	0	1	0	0	0	0	0	0
OTU1118	0	0	0	0	0	0	0	0	0	0	0	0	0	0	0	0	0	0	0	0	0	0	0	0	0	0	0	0	0	0	0	0	0	0	0	0	0	0	0	0	0	0	0	0	0	0	0	0	0
OTU1119	0	0	0	0	0	0	0	0	0	0	0	0	0	0	0	0	0	0	0	0	0	0	0	0	0	0	0	0	0	0	0	0	0	0	0	0	0	0	0	0	0	0	0	0	0	0	0	0	0
OTU112	0	0	0	16	3	10	0	0	0	0	0	0	0	13	0	0	0	0	0	5	0	0	7	0	0	0	0	0	0	0	0	0	2	0	0	4	0	4	4	0	18	0	13	0	4	0	0	2	1
OTU1121	0	0	0	0	0	0	0	0	0	0	0	0	0	0	0	0	0	0	0	0	0	0	0	0	0	0	0	0	0	0	0	0	0	0	0	0	0	0	0	0	0	0	0	0	0	0	0	0	0
OTU1122	0	0	0	0	0	0	0	0	0	0	0	0	0	0	0	0	0	0	0	0	0	0	0	0	0	0	0	0	0	0	0	0	0	0	0	0	0	0	0	0	0	0	0	0	0	0	0	0	0
OTU1123	0	0	0	0	0	0	0	0	0	0	0	0	0	0	0	0	0	0	0	0	0	0	0	0	0	0	0	0	0	0	0	0	0	0	0	0	0	0	0	0	0	0	0	0	0	0	0	0	0
OTU1124	0	0	0	0	0	0	0	0	0	0	0	0	0	0	0	0	0	0	0	0	0	0	0	0	0	0	0	0	0	0	0	0	0	0	0	0	0	0	0	0	0	0	0	0	0	0	0	0	0
OTU1125	0	0	0	0	0	0	0	0	0	0	0	0	0	0	0	0	0	0	0	0	0	0	0	0	0	0	0	0	0	0	0	0	0	0	0	0	0	0	0	0	0	0	0	0	0	6	0	0	0
OTU1126	0	0	0	0	0	0	0	0	0	0	0	0	0	0	0	0	0	0	0	0	0	0	0	0	0	0	0	0	0	0	0	0	0	0	0	0	0	0	0	0	0	0	0	0	0	0	0	0	0
OTU1127	0	0	0	0	0	0	0	0	0	0	0	0	0	0	0	0	0	0	0	0	0	0	0	0	0	0	0	0	0	0	0	0	0	0	0	0	0	0	0	0	0	0	0	0	0	0	0	3	0
OTU1128	0	0	0	0	0	0	0	0	0	0	0	0	0	0	0	0	0	0	0	0	0	0	0	0	0	0	0	0	0	0	0	0	0	40	0	0	0	0	0	0	0	0	0	0	0	0	0	0	0
OTU1129	0	0	0	0	0	0	0	2	0	0	0	0	0	0	0	0	0	0	0	0	0	0	0	0	11	0	0	0	0	0	0	2	0	0	0	0	0	0	0	0	0	0	0	0	0	0	0	0	0
OTU113	7	0	21	12	870	64	23	8	30	11	12	8	55	24	4	2	33	0	19	10	9	0	0	6	13	4	0	4	5	7	4	7	0	57	0	0	18	46	3	0	30	31	22	112	0	3	1	1	15
OTU1130	0	0	0	0	0	0	0	0	0	0	1	0	0	0	0	0	0	0	0	0	1	0	0	0	19	0	0	0	0	0	0	0	0	0	0	0	0	0	0	0	0	0	0	0	0	0	0	0	0
OTU1132	0	0	0	0	0	0	0	0	0	0	0	0	0	0	0	0	0	0	0	0	0	0	0	0	0	0	0	0	0	0	0	0	0	0	0	0	0	0	0	0	0	0	0	0	0	0	0	0	0
OTU1133	0	0	0	0	0	0	0	0	0	0	0	0	0	0	0	0	0	0	0	0	0	0	0	0	0	0	0	55	0	0	0	0	0	0	0	0	0	0	0	0	0	0	0	0	0	0	0	0	0
OTU1134	0	0	0	0	0	0	0	3	0	0	0	0	0	0	0	0	0	0	0	0	0	0	0	0	0	0	0	0	0	0	0	0	0	0	0	0	0	0	0	0	0	0	0	0	0	0	0	0	0
OTU1135	1	0	0	0	0	0	0	0	9	0	0	0	0	0	0	0	1	0	0	0	0	0	0	0	0	0	0	0	0	0	0	0	0	0	0	0	0	0	0	0	0	0	0	0	0	0	0	0	0
OTU1136	0	0	0	0	0	0	0	0	0	0	0	0	0	0	0	0	2	0	0	9	0	0	0	0	0	0	0	0	0	0	0	1	0	0	0	0	0	14	0	1	0	0	4	0	0	0	0	0	0
OTU1137	2	0	0	0	0	0	0	0	0	0	0	0	0	0	0	0	0	0	2	0	0	0	0	0	0	0	0	0	0	0	0	0	0	0	0	0	0	0	0	7	0	0	1	0	0	0	0	1	1
OTU1138	0	0	0	0	0	0	0	0	0	0	0	0	0	0	0	0	0	0	0	0	0	0	0	0	0	0	0	0	0	0	0	0	0	0	0	0	0	0	0	0	0	0	0	0	0	0	0	0	0
OTU1139	0	0	0	0	0	0	0	0	0	0	0	0	0	0	0	0	0	0	0	0	0	0	0	0	0	0	0	0	0	0	0	0	0	0	0	0	0	0	0	0	0	0	3	0	0	0	0	0	0
OTU114	2	0	0	6	0	22	0	0	10	15	5	0	0	44	5	0	15	0	30	0	0	0	46	3	0	2	4	2	0	3	0	0	0	21	0	25	0	0	0	6	15	75	3	26	12	6	0	0	0
OTU1140	0	0	0	0	0	0	0	0	0	0	0	1	0	8	0	0	0	0	0	0	0	0	0	0	0	0	0	0	0	0	0	0	0	0	0	0	0	0	0	0	0	0	0	0	0	0	0	0	0
OTU1141	0	0	0	0	0	0	0	0	0	4	0	0	0	4	0	0	0	0	14	0	0	0	0	0	0	0	0	0	4	0	0	0	0	0	0	0	3	0	0	0	0	0	0	8	0	0	0	0	0
OTU1142	0	0	0	0	9	0	0	0	0	0	0	0	3	0	0	0	0	0	0	0	0	0	0	0	0	0	0	0	0	0	0	2	0	0	0	0	0	0	0	5	2	0	0	0	0	0	20	0	0
OTU1143	0	0	0	0	0	0	0	0	0	2	0	53	0	0	0	0	0	0	0	0	0	0	0	0	0	0	0	0	0	0	0	0	0	1	0	0	0	0	0	0	0	0	0	0	9	4	0	0	0
OTU1144	0	0	0	0	0	0	0	0	0	0	0	0	0	0	0	0	0	0	0	0	0	0	0	0	0	0	0	0	0	0	0	0	0	0	0	0	0	0	0	2	0	0	0	0	0	0	0	0	0
OTU1145	0	0	0	0	0	0	0	0	0	0	0	0	2	0	0	0	0	0	0	0	0	0	0	0	0	0	0	0	0	0	0	0	0	0	0	0	0	0	0	0	0	0	0	0	0	0	0	0	0
OTU1146	0	0	0	0	0	0	0	0	0	0	0	0	15	0	0	0	0	0	0	0	0	0	0	0	0	0	0	0	0	0	0	1	0	40	0	0	0	0	0	0	0	0	0	0	0	0	0	0	0
OTU1147	0	0	0	0	0	0	0	0	0	0	0	0	0	0	0	0	0	0	0	0	0	0	0	0	0	0	0	0	0	0	0	0	0	57	0	0	0	0	0	0	0	0	0	0	0	0	0	0	0
OTU1148	0	0	0	0	0	0	0	0	0	0	0	0	0	0	0	0	0	0	0	0	0	0	0	0	0	0	0	0	0	0	0	0	0	17	0	0	0	0	0	0	0	0	0	0	0	0	0	0	0
OTU1149	0	0	10	0	0	0	1	0	0	0	0	0	0	0	1	0	0	2	0	0	5	0	1	0	0	0	0	0	0	0	0	0	0	0	0	0	0	0	0	0	0	2	0	0	0	0	0	0	0
OTU115	12	0	0	0	0	6	37	0	0	2	0	2	0	0	0	0	21	7	20	0	15	0	25	0	13	0	0	0	0	2	0	0	4	4	0	1	0	2	3	15	24	16	0	0	0	7	0	0	0
OTU1150	6	0	0	6	0	6	0	0	0	0	0	1	2	0	2	0	0	0	5	0	0	0	0	0	3	0	0	0	0	0	0	0	0	0	3	0	0	0	0	6	0	0	2	0	2	5	0	0	0
OTU1151	0	0	0	0	0	0	0	0	0	0	0	0	0	0	0	0	0	0	0	0	9	0	0	0	0	0	0	0	0	0	0	6	0	0	0	0	0	0	0	0	0	0	0	0	0	1	1	0	0
OTU1152	0	0	0	0	0	0	0	0	0	0	0	0	0	0	0	0	0	0	0	0	0	0	0	0	0	0	0	0	0	0	0	0	0	0	0	0	0	0	0	0	0	0	0	0	0	0	0	0	0
OTU1153	0	0	0	0	0	0	0	0	0	0	0	0	0	0	0	0	0	0	0	0	0	0	0	0	0	0	0	0	0	0	0	0	0	0	0	0	0	0	0	0	0	0	0	0	0	0	0	0	0
OTU1154	0	0	0	0	0	0	0	0	0	0	0	0	0	0	0	0	0	0	0	0	0	0	0	0	0	0	0	0	0	0	0	0	0	0	0	0	0	0	0	0	0	0	0	0	0	0	0	0	0
OTU1155	0	0	0	0	0	0	0	0	0	0	0	0	0	0	0	0	0	0	0	0	0	0	0	0	0	0	0	0	0	0	0	0	0	0	0	0	0	0	0	0	0	0	0	0	0	0	0	0	0
OTU1156	0	0	0	0	0	0	0	0	0	0	0	0	0	0	0	0	0	0	0	0	0	0	0	0	0	0	0	0	0	0	0	0	0	0	0	0	0	0	0	0	0	0	0	0	0	0	0	0	0
OTU1158	0	0	0	0	0	0	0	0	0	0	0	4	0	3	0	0	0	1	8	0	3	0	0	0	0	0	0	0	0	0	0	0	0	0	0	0	0	0	0	0	0	0	1	0	0	0	3	0	0
OTU1159	0	0	0	0	0	0	0	0	0	0	0	0	0	0	0	0	0	0	0	0	4	0	0	0	2	0	0	0	0	0	0	0	0	0	5	0	0	0	0	0	1	0	0	0	0	0	0	0	0
OTU116	7	0	0	0	0	26	14	4	22	1	0	0	33	3	0	4	42	20	4	4	10	4	3	1	0	6	4	11	0	23	0	4	0	6	0	1	7	0	2	22	0	11	31	0	3	0	0	2	4
OTU1160	0	0	0	0	0	0	0	0	0	0	0	0	0	0	0	0	0	0	0	0	18	0	0	0	0	0	0	0	0	0	0	0	0	0	0	0	1	0	0	0	0	0	0	0	0	0	0	0	0
OTU1161	0	0	0	0	0	0	0	0	0	0	0	0	0	0	0	0	0	0	3	0	0	0	0	0	0	0	0	0	0	0	0	0	0	0	0	0	0	0	0	1	0	0	2	0	0	0	0	0	0
OTU1162	0	0	0	0	0	0	0	0	0	0	0	0	0	0	0	0	0	0	0	0	0	0	0	0	0	0	0	0	0	0	0	0	0	0	0	0	0	0	0	0	0	0	0	0	0	0	0	0	0
OTU117	0	0	0	0	0	0	0	0	10	0	0	2	2	15	0	0	0	0	0	0	0	0	2	0	0	0	0	0	0	0	0	12	0	0	0	0	0	0	4	0	0	0	10	0	1	0	0	0	2
OTU118	0	0	0	3	0	0	0	3	0	0	0	0	0	3	0	0	48	0	32	2	24	0	27	0	33	2	0	0	0	1	0	0	0	9	0	67	31	1	0	8	0	4	4	7	0	0	1	0	3
OTU119	3	0	6	0	0	0	0	0	5	0	15	0	0	7	0	6	19	0	0	3	0	0	0	0	2	0	0	2	0	0	0	0	0	31	0	0	24	2	0	0	0	8	25	0	10	0	0	0	2
OTU12	75	0	1139	202	172	216	508	48	501	186	72	26	205	218	18	313	457	154	151	31	223	54	254	18	179	97	183	75	50	111	154	115	421	1159	38	297	375	384	75	951	153	345	530	426	258	61	124	42	136
OTU120	0	0	5	0	0	0	0	0	0	1	3	0	10	0	0	0	1	3	8	0	6	0	0	0	0	5	0	6	1	0	0	0	5	5	2	0	0	1	0	31	0	6	0	0	0	0	4	0	0
OTU121	79	0	10	0	0	0	0	0	0	0	24	2	0	2	1	0	0	0	0	0	7	16	0	0	0	5	0	25	2	3	4	0	0	0	0	0	11	0	0	0	6	0	1	19	0	4	0	0	1
OTU122	70	0	0	0	0	0	5	2	0	5	66	0	0	5	4	0	0	0	0	0	0	0	0	3	0	0	0	0	0	3	0	18	0	0	1	5	9	0	0	0	0	0	1	0	0	0	0	0	0
OTU123	0	0	0	6	0	4	0	8	6	0	16	2	26	17	8	3	6	46	6	8	35	0	0	2	0	10	5	17	24	5	0	53	0	15	0	56	0	56	10	11	2	38	32	54	30	4	1	1	8
OTU124	563	0	0	0	0	0	0	0	0	1	313	17	0	0	0	1	0	0	0	19	6	4	0	6	44	4	0	5	0	9	0	0	0	0	0	0	0	0	0	0	23	0	7	1	3	1	0	0	0
OTU125	0	0	0	1	0	0	0	1	2	1	3	1	7	2	0	0	0	4	9	0	0	0	0	0	0	0	1	4	0	0	0	0	0	0	0	6	0	0	8	5	35	0	0	0	0	0	0	0	0
OTU126	8	0	41	0	0	14	9	2	14	5	0	0	44	33	0	5	3	1	14	73	1	0	0	2	59	1	0	6	9	22	0	8	0	0	2	10	13	0	1	0	0	12	112	15	16	0	0	0	2
OTU127	17	0	0	0	0	0	0	0	0	1	0	3	3	0	16	17	54	30	38	14	64	40	61	18	11	17	32	76	0	19	8	0	0	0	10	7	18	0	1	10	4	3	19	27	37	2	3	4	8
OTU128	165	0	0	0	8	3	29	2	21	4	3	0	35	2	0	2	2	39	0	2	0	0	0	0	21	2	4	0	0	5	1	4	14	0	0	13	0	12	0	0	0	0	11	0	0	0	6	1	0
OTU129	1	0	4	51	23	7	31	1	0	1	4	0	0	36	3	0	22	0	0	0	11	0	1	0	7	0	0	0	1	7	0	3	0	0	0	18	4	1	0	0	1	0	22	0	20	0	3	1	1
OTU13	86	0	130	187	225	67	59	12	52	47	120	121	135	63	25	23	156	64	189	15	128	15	87	7	140	225	34	42	13	38	385	568	1760	10	819	34	402	177	299	76	2065	54	265	76	1215	1074	477	324	212
OTU130	12	0	23	21	22	27	48	7	16	6	22	2	33	4	0	1	0	0	0	0	0	0	0	1	1	8	0	6	0	2	1	25	12	2	0	0	3	46	9	0	0	0	1	0	0	1	17	1	4
OTU131	0	0	0	3	2	12	4	0	8	0	0	0	0	7	2	0	0	0	0	0	5	0	1	0	0	0	0	27	0	11	1	0	0	0	3	9	0	0	0	0	9	0	10	0	12	0	0	0	0
OTU132	0	0	0	0	0	16	0	0	4	0	0	0	0	1	0	4	8	0	22	0	2	0	0	1	4	12	6	23	0	0	0	6	3	5	0	8	0	0	0	51	0	0	17	11	0	8	6	4	1
OTU133	10	0	0	0	0	0	0	3	6	3	6	4	4	10	4	9	27	0	0	6	16	27	12	9	3	1	18	38	6	12	3	0	7	0	5	6	0	0	3	0	3	2	25	16	9	0	15	1	0
OTU134	0	0	0	0	6	21	0	0	0	0	0	2	22	0	0	2	8	14	4	1	27	7	51	6	24	7	10	34	0	8	1	13	17	0	1	7	2	0	0	2	5	0	25	3	4	1	0	0	1
OTU135	130	0	0	13	29	1	22	0	15	1	49	0	28	0	2	1	4	0	9	0	0	0	5	0	18	2	5	17	0	1	10	0	7	2	0	4	0	0	3	10	6	5	12	16	9	0	0	1	11
OTU136	2	0	0	0	1	11	0	0	15	6	0	0	6	0	0	0	1	0	9	0	0	0	0	0	24	0	0	0	0	0	0	0	4	11	6	0	6	30	0	5	2	4	32	0	8	2	0	0	2
OTU137	0	0	0	0	0	27	7	0	14	0	0	0	0	13	0	18	0	43	53	65	3	0	0	0	18	17	0	48	12	17	1	0	13	0	0	51	0	0	0	38	77	36	44	0	7	0	0	0	0
OTU138	0	0	0	0	11	0	11	0	8	0	0	0	0	4	0	1	42	2	0	0	0	0	0	0	0	9	0	8	0	0	0	7	31	5	0	44	26	0	2	20	0	23	9	2	0	0	0	2	1
OTU139	0	0	52	38	31	5	2	5	5	12	0	2	11	1	0	2	0	0	0	7	0	0	0	4	0	0	1	0	5	6	8	0	0	0	9	0	2	0	5	0	25	1	1	0	0	0	2	2	4
OTU14	52	0	90	52	85	102	193	29	174	47	37	10	239	180	0	71	115	188	134	52	309	40	252	32	179	41	61	142	39	66	70	80	66	74	31	203	171	465	32	236	148	142	293	265	160	34	60	15	53
OTU140	640	0	0	0	0	3	0	0	2	0	664	0	0	0	0	0	0	0	0	0	0	0	0	2	0	0	0	2	0	0	0	0	0	0	0	0	0	0	0	0	0	0	0	0	0	0	0	0	0
OTU141	0	0	18	0	27	0	26	0	2	9	0	2	3	10	2	0	0	13	0	0	0	2	0	0	9	4	0	2	10	5	0	0	0	17	0	0	0	0	5	0	28	0	11	10	4	0	0	0	5
OTU142	0	0	9	0	0	0	8	0	40	0	6	0	0	8	0	0	0	10	0	86	9	0	13	4	26	0	1	0	9	4	0	0	0	0	0	2	0	0	0	78	11	14	23	0	10	0	3	0	6
OTU143	65	0	0	0	7	4	22	2	3	2	57	16	45	12	0	0	5	21	4	0	6	9	0	0	57	0	0	0	0	0	0	35	0	9	0	1	35	25	3	0	179	0	15	19	26	27	17	3	1
OTU144	0	0	0	0	0	0	0	0	0	0	4	0	0	0	3	0	2	0	8	0	22	0	2	0	1	0	0	0	0	0	0	0	0	2	0	9	0	33	0	19	0	0	0	0	0	0	0	0	0
OTU145	0	0	0	0	4	0	0	0	8	0	0	0	0	0	2	0	14	4	0	0	0	0	1	0	9	2	0	0	2	3	2	0	18	0	0	3	29	0	0	0	0	22	6	0	4	0	0	1	0
OTU146	0	0	0	0	0	1	45	0	2	1	1	0	42	3	1	0	0	8	3	2	9	0	0	0	18	2	0	2	0	2	0	0	0	0	0	6	0	0	0	0	4	0	11	6	0	0	0	5	0
OTU147	3	0	1	0	19	13	44	6	6	4	9	3	26	9	3	4	11	5	0	0	1	0	16	0	10	0	1	6	10	4	0	7	0	16	0	10	42	11	15	9	0	5	18	9	2	0	4	0	1
OTU148	0	0	0	1	0	0	0	0	1	0	0	0	0	0	0	1	0	0	0	0	0	0	0	0	0	0	0	0	0	0	0	0	0	1	0	0	14	0	0	47	0	0	24	0	0	0	102	0	0
OTU149	1	0	0	0	0	0	22	0	0	0	0	0	16	0	3	9	5	0	0	0	0	0	0	1	11	0	0	14	0	0	7	0	0	0	2	1	13	4	0	9	121	9	89	0	16	1	0	5	11
OTU15	0	0	67	3	40	47	1	6	13	7	2	1	210	73	1	24	53	46	9	31	100	16	42	72	64	70	14	145	13	20	89	72	1709	198	334	12	158	96	20	133	106	3217	86	36	97	132	65	6	37
OTU151	0	0	5	5	0	19	0	1	4	4	11	11	44	11	1	3	6	0	1	0	20	0	1	5	12	4	3	14	5	6	5	3	12	0	4	7	4	19	3	12	17	0	20	1	40	9	1	7	8
OTU153	706	0	0	14	0	0	3	0	0	44	240	0	0	0	5	1	0	0	0	0	0	0	0	0	0	0	0	0	0	0	0	0	0	0	0	0	0	0	0	8	0	0	16	0	0	0	9	0	0
OTU154	5	0	2	0	1	1	0	0	0	1	0	0	1	3	1	0	0	3	1	0	0	0	2	1	2	5	0	0	0	1	9	2	1	0	0	2	0	0	0	0	0	0	4	0	6	1	5	0	11
OTU155	2124	0	4	12	4	0	1	0	4	2	24	0	0	4	2	1	11	2	19	2	33	4	3	1	6	9	0	0	0	1	11	13	3	0	2	0	0	0	0	0	0	7	7	7	21	1	3	1	2
OTU156	0	0	0	0	4	0	9	1	0	1	2	0	0	0	2	12	4	0	0	2	10	0	28	12	0	2	3	14	2	4	2	0	5	0	1	0	18	3	3	11	26	0	21	18	20	0	2	1	1
OTU157	0	0	0	0	0	0	0	0	2	0	0	0	0	0	0	0	0	0	3	0	16	0	0	0	0	0	0	0	0	0	0	0	0	0	0	0	0	0	0	0	7	0	0	0	0	0	0	0	0
OTU158	13	0	1	3	0	3	0	0	11	3	0	0	16	0	0	6	2	4	2	3	0	1	3	3	22	5	0	5	1	5	11	11	4	0	6	5	22	26	2	11	17	4	15	2	9	4	1	0	1
OTU159	0	0	0	0	0	0	18	0	0	0	0	0	0	0	0	0	0	0	0	2	0	0	0	5	2	0	0	0	0	2	0	0	0	0	0	0	0	27	0	0	0	0	3	0	1	0	0	0	4
OTU16	45	0	102	46	217	220	311	58	255	89	65	52	732	509	30	188	161	227	96	130	236	244	306	48	246	134	222	409	158	130	56	92	74	194	152	477	267	549	62	366	139	76	500	295	468	37	88	26	102
OTU160	0	0	0	0	31	0	8	0	10	0	0	0	1	2	3	0	7	0	5	12	19	1	0	1	15	0	0	3	0	0	0	0	0	21	8	13	9	29	5	0	0	22	15	0	17	1	0	0	0
OTU162	0	0	0	0	0	0	0	0	8	0	0	0	0	0	0	0	0	0	0	0	0	0	0	0	0	0	0	0	0	0	0	0	0	0	9	0	0	21	3	1	9	0	0	0	0	0	0	0	0
OTU163	3	0	0	5	0	0	0	0	2	6	0	17	0	0	0	0	0	10	0	0	36	0	0	0	12	2	0	0	0	0	6	0	86	0	11	0	0	0	0	7	2	0	3	0	10	5	0	0	2
OTU164	0	0	0	0	0	0	0	0	0	0	0	0	6	0	1	2	8	1	0	0	0	0	0	0	11	1	7	0	6	0	0	0	0	0	0	0	0	19	0	0	0	0	7	0	3	0	2	0	3
OTU165	1239	0	0	0	0	0	1	2	0	2	300	0	15	0	0	0	0	0	0	0	27	4	0	0	0	0	0	0	0	0	0	0	0	0	0	17	0	0	0	0	0	0	0	0	0	0	0	0	0
OTU166	1	0	6	0	2	7	27	3	4	2	1	0	24	5	2	0	12	11	4	2	5	0	2	2	14	5	8	11	0	7	38	17	1	49	4	0	12	20	54	19	1	14	32	11	22	4	29	19	0
OTU168	0	0	0	0	0	0	0	0	0	0	0	3	0	3	0	4	16	30	0	12	8	24	27	0	0	0	1	28	10	6	2	4	0	0	0	2	0	0	0	0	0	0	9	0	0	0	5	1	0
OTU169	0	0	0	2	5	0	0	0	0	0	14	4	0	2	0	0	0	0	0	0	0	0	0	0	0	0	0	9	0	0	0	0	0	0	4	8	1	0	0	24	4	1	49	0	4	0	0	0	0
OTU17	244	0	3	0	0	0	0	0	0	143	18	21	0	11	14	11	86	31	43	8	0	10	0	1	149	75	6	129	4	14	24	32	1204	0	401	2	40	0	8	14	52	1	24	0	101	41	27	2	13
OTU170	3	0	0	0	2	0	2	0	14	0	0	0	1	0	0	2	0	0	0	5	3	0	0	0	0	0	0	1	0	0	0	6	0	28	0	0	0	0	0	10	0	4	8	0	0	0	3	0	0
OTU171	0	0	0	0	0	0	0	0	10	0	0	6	0	5	3	0	0	2	5	0	79	0	1	0	30	0	0	0	0	1	0	0	2	0	0	0	7	0	0	0	22	3	6	3	7	0	0	16	0
OTU172	0	0	0	0	0	0	0	0	0	0	0	0	0	0	0	0	0	0	0	0	0	0	0	0	0	0	0	0	0	0	0	0	0	0	0	0	0	0	0	0	0	0	0	0	0	0	0	0	0
OTU173	8	0	0	51	0	0	6	0	9	0	0	0	0	1	1	11	0	9	9	11	0	1	7	4	6	0	13	0	6	10	0	10	0	0	0	8	0	0	0	30	0	0	12	0	11	0	0	0	3
OTU174	0	0	0	1	0	0	2	0	16	2	0	4	2	0	0	2	26	27	0	2	57	14	0	1	2	0	18	22	11	1	5	28	0	0	0	1	0	0	0	27	3	0	16	29	5	1	0	0	2
OTU175	1	0	2	0	20	16	0	0	10	0	1	0	0	1	0	0	10	8	0	0	13	4	7	0	6	1	3	10	5	8	4	0	1	0	1	6	9	18	7	3	1	0	94	3	13	1	1	4	1
OTU176	0	0	0	0	25	6	3	1	8	0	1	2	4	3	1	1	4	17	12	0	0	2	0	0	0	0	1	0	0	6	1	12	11	2	0	3	0	1	0	7	6	3	14	16	11	0	1	0	4
OTU177	6	0	9	0	0	16	0	0	1	1	0	0	0	1	0	1	13	0	3	5	13	12	3	0	16	0	1	1	6	0	0	11	0	0	11	3	2	4	8	14	4	8	12	13	0	0	0	0	0
OTU178	5	0	6	25	0	4	2	0	19	0	0	0	8	2	0	0	0	0	0	0	6	0	1	0	3	0	7	0	0	4	0	0	0	0	0	0	33	0	4	0	5	0	3	0	0	0	2	0	0
OTU179	0	0	0	0	0	6	7	0	7	0	0	0	0	0	1	1	1	22	0	0	17	2	10	0	3	0	6	5	0	0	0	9	0	4	0	0	0	0	5	3	0	0	10	0	5	0	1	0	1
OTU18	8	0	10	56	23	32	125	8	29	28	23	7	10	51	5	12	1	71	24	51	86	18	51	7	78	34	34	50	15	37	12	29	31	47	25	32	31	66	11	1936	63	77	253	255	100	3	31	9	29
OTU181	0	0	0	0	0	9	5	0	9	1	2	0	33	4	0	19	7	19	5	35	0	32	0	9	36	6	10	60	14	7	1	0	3	8	2	10	9	1	7	48	3	0	26	20	39	0	1	0	2
OTU182	0	0	0	0	0	0	0	0	0	0	0	0	0	10	0	0	0	0	15	0	0	0	0	2	0	12	0	0	7	6	0	2	0	12	0	0	0	0	0	0	2	13	8	16	0	0	0	1	0
OTU183	6	0	33	5	33	23	23	2	50	9	10	4	10	2	0	0	17	0	21	1	0	5	0	0	1	5	2	23	0	8	0	9	0	0	0	12	1	30	12	0	8	12	16	0	3	0	0	0	0
OTU184	0	0	5	33	0	2	0	0	9	0	0	1	24	7	1	14	0	0	5	1	14	7	0	0	12	3	13	16	0	13	1	13	0	0	10	4	3	0	4	14	0	0	7	6	16	1	2	0	4
OTU185	0	0	0	0	0	0	0	0	0	1	0	0	4	0	0	0	15	0	0	0	0	5	0	0	0	4	0	7	0	0	0	7	0	0	1	0	24	0	0	0	46	0	0	0	0	0	0	0	1
OTU186	0	0	0	0	0	0	0	0	0	0	0	0	0	0	0	0	3	0	0	0	0	0	0	0	0	0	1	0	0	0	0	0	0	0	0	0	0	0	16	14	3	14	4	0	0	1	4	0	6
OTU188	6	0	8	0	4	0	0	0	1	4	2	0	5	0	0	0	4	0	0	7	8	0	13	0	0	0	3	4	0	1	0	0	6	0	3	8	0	3	0	0	0	0	2	0	0	0	0	1	0
OTU189	0	0	0	0	0	0	0	0	0	0	0	0	4	3	2	2	0	0	0	0	12	0	8	0	0	0	1	12	0	0	0	0	0	0	0	0	15	0	0	4	0	8	0	0	0	0	12	3	1
OTU19	1	0	0	0	0	0	0	8	0	0	0	0	38	4	0	2	14	8	23	9	0	2	0	0	14	65	5	4	0	2	39	34	1573	0	411	7	54	139	16	2	96	0	1	19	68	31	63	0	22
OTU190	0	0	4	0	1	0	0	0	0	0	0	1	0	2	0	0	2	4	0	0	14	0	5	2	3	0	3	0	8	2	1	1	0	0	1	3	5	18	0	0	1	0	46	9	2	0	0	0	18
OTU191	9	0	0	0	0	0	8	0	1	0	2	0	0	0	15	0	47	0	19	0	10	2	24	0	9	0	2	0	0	0	0	0	0	0	0	0	0	38	3	55	1	25	0	0	0	0	0	1	0
OTU193	0	0	0	0	0	0	0	0	0	0	0	0	0	0	0	0	0	0	0	0	0	0	0	0	0	0	0	0	0	3	0	0	0	0	0	0	0	0	0	0	0	0	0	0	0	0	0	0	0
OTU195	0	0	0	0	0	0	0	0	0	0	0	0	5	0	0	11	0	9	0	0	0	1	4	5	0	3	4	9	7	1	0	0	0	0	0	7	4	0	0	1	0	0	6	0	10	0	0	1	4
OTU197	17	0	29	0	53	0	0	3	9	0	0	0	24	0	0	0	0	62	24	0	0	0	15	0	0	0	7	0	0	0	0	0	5	0	0	0	0	0	0	0	17	0	0	0	0	0	0	0	0
OTU198	41	0	2	0	0	1	0	0	0	51	1	37	0	1	0	0	2	0	0	0	0	0	0	0	3	12	8	57	1	0	0	0	6	0	39	0	16	0	0	11	17	3	3	0	24	20	0	0	4
OTU199	7	0	0	0	0	5	13	2	4	0	9	1	12	1	7	1	4	43	0	1	28	9	0	4	12	3	9	12	7	2	0	15	0	33	0	9	39	0	0	21	2	7	24	8	0	0	9	1	4
OTU2	0	0	2	0	0	0	0	0	0	3	0	0	0	0	0	1	3	2	0	4340	2	1	0	20657	0	16609	2	3	0	0	0	0	0	0	0	0	0	0	0	1	0	0	0	0	0	0	0	0	0
OTU20	71	0	112	53	92	121	204	30	159	83	48	11	206	71	8	46	103	117	28	22	72	49	81	18	174	83	28	98	27	43	32	48	107	84	33	85	145	332	21	118	109	85	275	152	300	74	59	7	49
OTU200	0	0	0	18	11	4	0	1	0	5	0	3	13	4	0	7	8	5	0	6	0	4	19	6	0	8	0	1	1	7	19	0	0	0	0	0	0	0	5	3	0	0	0	0	0	0	4	0	1
OTU201	4	0	22	0	0	1	13	0	4	0	0	0	24	0	0	0	0	0	9	1	0	0	0	1	0	0	0	6	0	2	0	2	0	12	0	0	0	0	0	15	0	5	6	0	3	0	0	2	0
OTU202	547	1	0	0	4	0	0	0	7	0	31	0	0	0	1	0	0	0	0	3	0	0	0	0	0	0	0	0	0	0	0	0	0	0	0	0	11	0	3	8	0	0	33	0	0	0	2	0	0
OTU204	0	0	0	0	0	0	0	0	0	0	0	0	0	5	0	0	0	0	22	0	0	0	0	0	0	0	1	0	0	0	0	0	0	0	52	1	1	75	0	0	0	0	20	0	5	0	0	0	0
OTU205	0	0	0	0	0	0	0	0	0	0	0	0	0	0	0	0	0	0	0	0	0	0	0	0	5	0	0	0	0	0	0	0	11	0	0	0	0	0	0	0	0	0	2	0	0	0	0	0	0
OTU206	30	0	0	0	1	0	0	0	0	1047	14	0	0	0	0	0	0	0	0	0	0	1	0	0	0	0	0	0	0	0	0	0	0	0	0	0	0	0	5	0	0	0	0	0	0	0	0	0	0
OTU207	6	0	22	60	0	2	7	2	0	3	0	0	0	3	0	1	0	16	0	0	12	0	2	0	16	0	1	8	1	0	6	4	2	0	7	0	0	42	1	0	3	10	1	0	0	1	5	0	1
OTU208	0	0	0	0	0	0	0	3	0	0	0	0	0	0	0	0	0	0	0	0	6	0	18	0	0	0	0	0	0	3	0	0	0	0	0	12	0	0	8	12	0	0	0	0	0	0	0	0	2
OTU209	0	0	6	4	41	0	15	0	0	7	0	0	0	19	0	0	0	0	0	0	0	0	0	0	0	0	0	0	0	0	0	9	0	0	0	0	0	0	0	0	46	0	3	0	5	0	0	0	0
OTU21	14	0	0	0	0	4	0	8	2	25	18	2	19	27	1	0	12	60	34	61	0	4	48	6	27	6	5	0	15	10	6	0	0	37	0	54	59	1	0	73	33	92	331	450	13	2	8	7	22
OTU210	0	0	0	0	0	0	0	0	0	2	0	1	35	17	0	0	0	24	0	0	0	0	0	0	0	0	0	8	0	0	0	0	0	0	7	18	0	79	0	32	0	34	15	0	16	0	0	0	0
OTU211	8	0	0	0	0	0	0	0	1	0	6	0	0	0	0	0	0	0	9	0	0	0	0	0	16	2	0	0	0	0	0	0	0	0	0	15	0	49	0	0	0	1	0	6	0	0	0	0	0
OTU212	6	0	0	0	15	6	3	0	5	0	19	1	1	1	1	0	7	0	7	8	0	0	20	0	7	1	0	6	0	0	0	0	0	0	0	0	0	0	0	18	10	5	1	0	5	0	0	0	0
OTU213	0	0	1	0	0	3	23	0	4	0	1	0	0	15	0	0	2	4	5	4	6	0	10	1	16	0	2	0	1	2	0	1	0	0	0	19	7	56	0	4	9	2	12	3	2	0	0	0	1
OTU214	0	0	0	0	0	0	0	0	0	0	0	0	0	1	0	0	0	0	0	0	0	0	0	0	6	0	0	0	0	0	0	0	0	0	0	0	0	0	0	0	0	0	0	0	0	0	0	0	0
OTU215	0	0	0	0	0	0	0	0	5	0	0	0	0	0	2	0	0	0	0	0	7	0	0	0	46	0	0	0	1	0	0	10	0	0	0	0	25	0	0	0	65	0	1	0	0	0	0	10	0
OTU216	1	0	1	0	6	0	1	0	3	0	0	0	0	0	0	4	21	9	10	20	2	0	1	0	2	0	0	0	2	3	1	0	0	0	1	0	0	17	0	0	0	11	16	0	0	31	1	0	2
OTU218	0	0	0	0	0	0	0	0	0	0	0	0	0	0	0	0	0	0	0	0	9	0	0	0	0	0	0	0	0	0	0	0	0	0	0	0	0	0	0	0	0	0	0	0	0	0	0	0	0
OTU219	0	0	0	0	0	0	16	0	0	0	1	0	0	0	0	0	0	0	0	0	9	0	10	2	13	8	0	0	1	0	0	0	0	0	0	5	3	0	0	0	0	0	2	14	0	0	7	0	0
OTU22	62	0	169	171	70	274	278	37	213	67	32	20	189	1213	29	76	223	281	96	87	351	32	346	53	271	53	108	121	36	273	116	122	163	219	132	374	311	457	317	257	60	134	229	157	104	14	287	34	41
OTU220	0	0	0	0	0	0	0	0	0	0	0	0	0	0	0	0	4	0	0	0	0	0	0	0	0	0	0	3	0	4	0	0	2	0	0	0	0	1	0	0	0	0	1	0	0	0	0	0	0
OTU221	0	0	0	0	0	0	1	0	0	534	0	0	0	0	0	0	0	0	0	0	0	0	0	0	0	0	0	21	0	0	0	0	0	0	0	0	0	0	0	0	0	0	0	0	0	0	0	0	0
OTU222	15	0	0	0	0	0	18	0	0	1	0	0	0	0	0	0	0	0	0	0	0	0	0	0	0	0	0	0	0	0	7	0	0	0	0	0	0	0	0	0	0	0	0	0	0	0	0	0	0
OTU224	0	0	0	0	0	0	0	0	0	0	0	0	0	0	0	0	0	0	0	0	0	0	0	0	0	0	0	0	0	0	0	0	0	290	0	0	0	0	0	0	0	0	0	0	0	0	0	0	0
OTU225	0	0	0	0	0	0	0	0	15	0	0	0	0	1	0	0	2	0	0	0	0	0	0	0	0	0	0	0	0	0	0	0	0	0	0	2	0	0	0	12	0	24	2	0	0	0	0	0	0
OTU227	0	0	99	0	0	0	0	0	0	0	0	20	0	0	0	0	0	0	0	8	0	0	0	0	0	0	0	0	0	0	0	0	15	0	0	0	0	0	0	9	0	0	4	0	0	24	4	0	0
OTU228	4	0	0	0	0	0	0	0	0	0	0	1	0	0	1	0	10	0	0	0	1	0	0	0	0	0	0	0	0	1	0	0	0	0	0	0	0	0	0	0	4	0	6	0	0	0	4	0	7
OTU229	7	0	0	0	2	0	0	0	3	2	2	0	0	0	0	0	4	0	1	1	5	2	2	0	0	0	0	0	0	0	0	0	0	0	0	1	11	0	0	0	2	0	0	0	0	0	0	0	4
OTU23	100	0	0	9	19	0	8	0	0	0	10	3	7	0	7	5	0	0	7	1	14	36	0	2	98	65	0	39	4	0	209	141	374	0	305	30	183	1	73	12	603	0	100	0	769	63	113	102	79
OTU230	334	0	0	0	0	0	0	0	0	0	239	0	0	0	0	0	0	0	0	0	0	0	0	0	0	0	0	0	0	0	0	0	0	0	0	0	0	0	0	0	0	0	1	0	0	42	0	0	0
OTU231	0	0	0	0	0	8	0	0	1	7	0	1	0	2	2	0	0	0	0	0	4	0	0	0	0	0	0	0	0	2	0	0	0	1	0	17	3	0	0	0	0	21	6	0	3	6	0	2	0
OTU232	0	0	0	0	0	1	0	5	0	0	0	0	0	0	1	0	5	0	0	0	0	0	7	0	4	0	0	0	0	5	0	0	0	0	0	0	0	0	0	0	0	0	7	3	0	0	0	0	0
OTU233	0	0	0	0	0	0	0	0	0	0	0	0	0	0	0	0	0	0	0	0	0	0	0	0	0	0	0	0	0	0	0	0	0	0	0	0	0	0	0	0	0	0	0	0	0	0	0	0	0
OTU234	0	0	0	0	0	0	0	0	0	0	0	0	0	0	0	0	0	0	0	0	0	0	0	0	0	0	0	0	0	0	0	0	0	0	0	0	0	0	1	0	3	0	0	0	0	0	0	0	0
OTU235	0	0	0	0	0	0	0	0	0	0	0	0	0	0	0	0	0	0	0	0	9	0	0	0	0	0	0	0	0	0	0	0	0	0	0	0	0	13	0	0	0	17	35	0	0	1	0	0	2
OTU236	12	0	0	0	0	0	20	0	1	4	0	1	0	1	0	0	10	0	0	0	9	3	0	0	29	0	0	0	4	2	0	0	6	0	0	0	4	2	0	6	34	6	7	0	3	0	2	0	0
OTU237	4	0	0	9	0	0	2	0	2	6	0	0	9	2	0	0	7	0	0	0	4	0	0	0	1	0	0	0	0	1	0	0	0	0	0	0	0	0	0	12	0	0	1	0	0	0	0	0	0
OTU238	3	0	0	45	47	1	20	2	2	5	0	0	0	0	0	0	0	0	0	0	27	0	0	0	2	0	0	0	0	0	0	16	0	0	0	21	0	0	2	0	0	15	0	0	0	0	2	4	4
OTU239	0	0	98	0	0	0	5	1	0	0	0	81	0	0	0	0	0	0	2	0	31	0	0	0	1	0	5	3	0	2	0	0	0	0	0	0	0	0	1	0	0	0	5	0	0	27	2	0	0
OTU24	0	0	0	0	0	6	0	0	3	0	4	24	18	46	1	9	12	59	108	6	216	4	1	9	22	148	4	49	0	8	77	62	636	3	340	4	104	37	24	21	29	0	26	0	35	19	101	5	15
OTU240	0	0	6	6	2	5	1	4	0	6	0	1	1	2	0	0	0	0	0	0	2	0	2	0	1	2	1	0	0	3	2	0	0	16	0	8	0	7	0	0	0	17	22	14	2	0	6	0	0
OTU241	0	0	1	1	11	8	55	1	56	10	17	0	0	0	0	0	0	0	12	0	0	0	6	0	5	0	0	1	0	0	0	0	1	0	0	0	0	0	0	15	0	0	3	0	0	0	0	0	0
OTU242	0	0	0	0	12	2	31	0	10	1	1	4	14	17	0	0	19	10	1	3	7	0	0	0	0	0	0	7	1	2	0	0	0	0	0	3	7	0	0	0	0	1	8	6	0	0	0	0	0
OTU243	257	0	0	0	0	0	0	0	0	0	0	0	5	0	0	0	0	0	0	0	4	0	0	0	1	0	0	1	0	0	0	0	0	0	2	0	0	0	0	0	0	1	1	0	0	0	0	0	0
OTU244	177	0	0	0	0	0	0	0	6	0	70	0	0	0	0	0	0	0	0	0	0	0	0	0	3	0	0	0	0	0	0	0	0	0	0	0	0	0	3	0	0	0	0	0	5	0	0	0	0
OTU245	551	0	0	0	0	0	0	0	0	0	437	0	0	0	0	0	1	0	0	0	0	1	0	0	0	0	0	2	0	0	0	0	0	0	0	0	0	0	0	0	0	0	2	0	0	0	0	0	0
OTU246	0	0	0	0	11	0	0	0	0	0	0	0	0	0	1	3	0	37	0	0	3	0	0	0	1	0	0	2	0	0	0	0	0	0	11	0	0	0	0	0	0	0	0	0	0	0	0	1	0
OTU247	0	0	0	0	1	0	0	0	0	0	0	0	0	0	0	0	2	0	0	0	0	6	1	0	0	2	0	1	0	0	0	0	0	1	0	0	3	0	0	1	0	0	4	0	0	0	0	0	0
OTU248	368	0	0	0	0	0	0	0	0	0	239	12	0	0	0	0	0	0	0	0	0	0	0	0	0	0	0	0	0	0	0	0	0	0	0	0	0	0	0	0	0	0	0	0	0	0	0	0	0
OTU249	0	0	0	0	0	0	8	0	4	0	0	0	0	0	1	0	3	0	6	0	0	0	14	5	0	0	0	0	0	3	0	0	0	3	0	0	0	0	0	55	10	0	9	0	7	0	1	0	4
OTU25	130	0	464	345	348	227	223	40	159	32	66	7	50	38	1	31	50	37	67	14	26	41	24	4	64	92	39	29	8	22	2927	316	990	24	448	17	317	203	176	13	302	547	84	0	164	92	228	62	111
OTU250	0	0	0	0	12	0	0	3	0	0	0	0	0	0	0	0	18	0	0	4	0	0	0	0	0	0	0	0	3	0	0	0	0	0	0	0	0	0	0	31	0	0	9	0	0	0	0	0	0
OTU251	0	0	0	0	2	0	0	0	0	0	0	0	0	8	0	4	5	0	26	13	21	1	46	0	13	0	8	18	4	0	0	0	6	0	6	0	21	3	6	0	0	0	5	0	0	1	0	0	4
OTU252	0	0	0	0	0	0	0	0	0	0	0	0	0	0	0	0	0	0	0	0	3	0	7	0	0	0	0	0	0	0	0	0	0	0	0	0	0	0	0	0	0	0	0	0	0	0	0	0	0
OTU253	443	0	0	0	0	0	0	0	0	0	55	0	0	0	0	0	0	0	0	0	0	80	0	0	0	0	0	6	0	0	0	0	0	0	0	0	0	0	0	0	0	0	0	0	4	0	0	0	0
OTU254	0	0	0	0	0	0	0	0	0	0	0	4	0	0	0	0	0	0	0	0	0	0	0	0	0	0	0	0	0	0	0	0	0	0	0	0	0	0	0	0	0	0	0	0	0	430	0	0	0
OTU255	0	0	0	0	0	0	0	0	1	0	0	0	0	1	0	0	0	0	0	0	0	0	0	0	0	0	2	0	1	0	0	0	0	0	0	12	0	1	0	1	0	0	6	0	0	0	1	0	0
OTU256	0	0	0	0	50	0	27	0	0	0	0	0	0	12	1	0	3	0	6	0	0	0	1	0	0	3	4	0	0	0	0	0	0	12	0	0	0	0	0	16	2	0	0	0	0	0	5	0	0
OTU257	0	0	0	0	0	0	8	0	0	0	0	0	0	0	0	0	0	0	11	0	0	0	0	0	0	0	0	0	0	0	0	0	0	0	0	0	0	0	0	0	0	0	4	0	0	3	2	0	0
OTU259	4	0	6	31	13	19	2	0	3	3	0	4	0	26	1	0	3	0	10	2	27	2	0	1	8	3	2	0	0	2	0	4	7	0	1	11	19	5	1	0	77	2	7	1	20	0	7	2	3
OTU26	19	0	25	4	17	74	108	9	73	17	4	3	80	120	11	14	189	78	110	485	66	16	122	19	184	36	19	63	289	659	19	40	18	20	4	97	36	264	21	100	65	183	942	146	49	12	14	2	39
OTU260	5	0	16	0	0	0	0	0	8	0	0	0	0	0	6	0	0	3	8	0	6	0	0	0	0	0	0	0	0	0	0	0	0	6	0	0	0	0	0	26	0	0	7	0	0	0	0	0	0
OTU261	0	0	0	0	2	0	0	0	4	0	0	0	0	0	0	0	11	2	3	0	0	0	0	3	0	0	0	0	0	0	0	0	0	0	0	0	0	0	0	0	0	0	2	0	0	0	0	0	1
OTU262	0	0	0	0	0	24	0	1	3	0	0	0	0	0	0	9	57	4	0	2	55	0	0	0	0	0	0	0	5	35	1	0	0	0	0	0	1	45	20	52	4	0	4	0	0	4	8	18	5
OTU263	0	0	0	0	0	0	0	0	0	0	0	0	0	0	0	0	0	0	0	0	0	0	0	0	0	0	0	0	0	0	0	0	0	40	0	0	0	0	0	0	8	0	0	0	0	0	0	0	0
OTU264	0	0	0	0	0	0	1	0	2	0	0	0	4	2	0	7	8	0	9	0	0	0	0	0	0	0	2	1	0	4	0	9	0	0	0	9	0	0	0	0	0	0	1	0	0	0	0	7	0
OTU265	0	0	0	0	0	0	0	0	0	478	0	0	0	0	0	0	0	0	0	0	1	0	0	0	0	0	6	0	0	0	0	0	2	0	4	0	3	0	0	0	0	0	0	0	4	0	0	0	0
OTU266	501	0	0	0	0	0	0	0	0	0	236	0	0	0	0	0	0	0	0	0	0	0	0	0	0	0	0	0	0	0	0	0	0	0	0	0	0	0	0	0	0	0	0	0	0	0	0	0	0
OTU267	8	0	0	0	1	0	0	0	1	0	0	0	0	3	0	0	0	0	0	0	0	0	0	0	0	0	0	9	0	2	0	0	0	0	0	0	0	0	0	0	0	0	5	0	0	0	0	1	0
OTU268	0	0	0	0	0	0	0	0	0	0	0	0	0	0	0	0	0	0	0	0	7	0	0	1	0	0	0	0	0	0	0	0	0	0	0	0	0	0	0	0	0	0	3	0	0	0	0	0	0
OTU269	3	0	0	0	45	0	0	1	0	2	0	4	25	3	0	0	0	0	0	0	0	0	0	0	0	0	1	0	0	0	0	0	2	0	0	0	0	6	3	5	0	3	2	0	0	0	0	0	0
OTU27	10	0	11	0	41	60	97	6	93	5	16	32	226	70	8	91	115	171	69	42	335	69	206	28	95	76	73	139	39	75	36	111	40	72	12	133	63	207	16	123	47	74	157	123	112	9	19	28	54
OTU270	1	0	2	0	6	2	6	3	10	8	6	3	17	20	1	0	1	1	3	73	18	1	18	0	26	1	0	4	0	16	0	8	8	0	0	9	5	14	8	6	0	3	96	15	10	0	0	1	11
OTU271	0	0	0	0	0	0	0	0	0	0	0	0	0	14	0	0	0	0	0	0	10	0	0	0	0	0	0	0	0	0	0	5	0	2	0	0	0	0	0	0	0	11	0	0	0	0	0	0	0
OTU272	0	0	0	0	0	1	0	2	6	1	9	0	0	3	0	0	31	0	7	4	2	0	0	0	0	0	13	2	0	4	1	0	0	0	0	2	3	0	0	13	17	0	3	0	14	0	2	0	0
OTU273	0	0	0	2	0	0	0	0	0	0	0	0	0	0	0	0	0	0	0	0	0	0	0	0	0	0	0	0	0	0	0	0	0	0	0	0	0	0	0	1	0	0	16	0	0	0	0	5	1
OTU274	0	0	0	0	0	0	0	0	0	620	0	0	0	0	0	0	0	0	0	0	0	0	0	0	0	0	0	0	0	0	0	0	0	0	0	0	0	0	0	0	0	0	0	0	0	0	0	0	0
OTU275	0	0	0	0	0	0	0	5	0	0	0	8	0	0	0	0	0	0	0	0	0	0	0	0	0	0	0	2	0	0	0	0	0	0	0	0	0	0	0	32	0	0	0	0	0	2	0	0	0
OTU276	0	0	0	0	0	0	0	4	3	0	0	0	0	15	0	0	13	0	0	0	0	0	0	0	22	0	0	0	0	0	0	0	0	0	0	0	0	0	0	0	0	15	7	0	0	0	0	0	0
OTU277	0	0	0	0	1	0	0	0	0	0	0	0	3	0	3	0	0	7	0	0	3	11	21	1	0	0	1	18	0	0	10	0	0	0	0	7	0	0	1	0	0	9	7	0	0	0	0	0	0
OTU278	0	0	0	0	0	0	0	0	0	0	0	0	0	0	0	0	0	0	0	0	4	0	0	0	0	1	0	0	0	0	0	0	1	0	0	0	3	0	1	5	4	0	12	3	5	0	3	0	0
OTU279	0	0	0	0	0	0	0	0	2	0	0	0	0	0	0	0	0	0	0	0	0	0	9	0	0	0	0	4	0	0	0	0	1	0	0	0	0	0	0	0	29	0	3	0	0	0	0	0	0
OTU28	25	43	48	38	32	53	69	38	53	39	15	12	102	116	12	7	75	47	68	114	58	17	33	4	104	29	16	32	116	194	0	21	13	34	29	69	85	276	16	140	37	274	467	256	68	5	26	7	8
OTU280	4	0	0	0	0	5	3	0	0	0	0	0	0	0	0	0	27	0	0	1	0	0	0	4	0	0	0	0	0	0	0	0	0	0	0	0	19	0	0	1	3	0	6	0	0	0	0	0	0
OTU281	0	0	0	0	0	3	0	0	0	0	0	0	0	6	3	9	0	0	15	0	31	0	26	4	0	0	0	0	0	0	0	0	11	0	0	0	0	0	0	4	0	0	3	3	19	0	4	4	0
OTU282	0	0	0	0	10	20	24	1	4	0	0	0	0	2	0	0	2	0	8	2	0	0	0	1	5	0	0	0	0	0	0	0	0	17	0	0	0	32	0	0	0	1	4	0	6	0	2	0	0
OTU283	0	0	0	0	0	0	2	0	3	0	0	0	0	31	0	0	0	0	0	3	0	0	0	0	0	0	0	0	0	0	0	0	0	0	0	0	0	13	0	7	0	0	0	8	14	0	0	4	0
OTU284	0	0	0	0	0	0	0	0	0	0	0	0	0	0	0	0	0	0	10	6	5	0	0	0	2	0	0	0	0	0	0	0	0	0	0	0	0	0	0	0	0	0	24	0	0	0	0	9	0
OTU285	119	0	1	0	0	0	0	0	0	0	357	0	0	0	0	0	0	0	0	0	0	0	0	0	0	0	0	0	0	0	0	0	0	0	0	0	0	0	0	0	0	0	0	0	0	0	0	0	0
OTU286	2	0	4	0	0	18	17	0	8	2	0	0	6	6	1	1	2	8	10	11	6	0	0	0	15	6	0	3	1	0	0	5	4	13	0	3	0	0	0	0	2	0	34	0	3	2	1	0	0
OTU287	0	0	0	0	0	0	0	0	0	0	0	0	0	0	0	0	0	0	0	0	0	0	0	0	0	0	0	0	0	0	0	0	0	450	0	0	0	0	0	1	0	0	0	0	0	0	0	0	0
OTU288	0	0	0	0	36	0	17	3	10	3	3	0	0	5	0	0	0	0	0	0	0	0	0	0	2	3	0	0	0	1	0	8	9	0	0	5	8	0	0	0	30	0	18	6	0	1	0	0	0
OTU289	3	0	7	6	7	10	14	4	8	9	0	1	23	11	4	0	6	8	15	4	2	0	11	2	15	2	4	9	4	107	0	4	1	0	0	4	3	17	0	3	14	17	24	0	35	1	3	0	4
OTU29	58	0	84	62	38	72	12	12	42	13	9	28	88	116	13	8	140	180	147	20	123	27	57	10	122	10	31	13	10	30	11	108	16	70	55	72	88	143	9	156	77	122	62	46	20	35	57	13	14
OTU290	0	0	0	0	0	0	0	0	0	0	0	0	0	0	0	0	0	0	0	0	0	0	0	0	4	0	0	0	0	0	0	0	0	0	0	0	0	0	0	0	0	0	0	0	0	0	0	0	0
OTU291	0	0	0	0	63	0	0	0	0	0	0	0	0	0	0	0	0	0	0	0	0	0	0	0	0	0	0	0	0	0	0	0	2	0	0	0	0	0	0	0	0	0	28	0	0	0	0	0	2
OTU292	6	0	0	0	0	0	2	0	6	0	9	0	0	0	0	0	1	0	14	0	0	5	0	0	0	0	0	6	0	0	0	0	0	0	0	13	0	0	0	0	0	0	3	0	0	1	0	0	0
OTU293	15	0	0	2	0	0	0	0	0	0	0	0	7	2	0	0	1	2	0	0	0	0	0	0	0	0	0	0	0	3	0	3	0	7	0	0	0	5	0	3	0	4	11	8	10	0	1	3	1
OTU294	1	0	8	0	17	9	4	0	0	0	0	0	0	4	4	4	2	2	0	0	24	5	0	19	4	51	27	2	0	0	7	0	0	14	4	0	4	3	0	0	1	86	12	1	15	0	1	0	0
OTU295	0	0	0	3	0	0	0	0	0	0	0	0	1	0	0	0	0	0	0	0	43	0	0	0	0	0	0	0	0	0	0	0	0	0	0	0	0	5	0	0	0	0	1	0	3	0	0	0	0
OTU296	0	0	0	0	16	0	0	0	1	0	0	0	0	0	1	0	4	0	0	0	12	0	0	0	1	0	0	0	0	0	0	3	0	0	0	16	0	0	2	10	0	0	0	0	0	0	0	0	0
OTU297	0	0	0	0	0	2	0	0	0	0	0	0	0	2	0	0	0	0	0	0	0	0	0	0	0	0	0	0	0	0	0	0	0	14	0	0	2	0	0	0	7	1	12	0	1	0	0	0	1
OTU298	0	0	0	0	3	0	0	0	0	0	0	0	0	1	0	0	0	0	0	0	0	0	0	0	0	0	0	12	0	0	0	6	0	0	1	0	0	0	0	0	0	0	0	0	0	0	0	0	0
OTU299	124	0	0	1	0	0	0	0	0	0	20	0	0	1	0	0	0	11	0	0	5	0	0	0	0	0	0	4	0	0	4	0	11	0	0	0	0	0	0	2	3	0	1	3	0	0	1	0	2
OTU3	612	0	493	521	656	1169	1584	242	1387	765	332	130	1258	535	66	263	741	1080	709	464	1193	153	750	187	612	496	286	693	225	603	497	675	539	415	346	659	1184	1745	524	756	835	401	3399	433	1109	284	552	171	462
OTU30	0	0	0	0	0	0	0	0	0	0	0	0	0	0	0	0	0	0	0	0	0	0	0	0	0	0	0	0	0	0	0	0	0	0	3	0	0	0	0	0	0	0	0	0	7	0	0	0	0
OTU300	0	0	0	14	0	0	0	0	0	0	0	0	0	0	0	0	0	0	0	0	0	0	0	0	0	0	0	0	0	0	0	0	0	0	0	0	0	0	0	0	0	0	0	0	0	0	2	7	1
OTU301	0	0	10	0	0	0	46	0	0	0	0	0	0	3	5	0	8	0	0	0	22	0	0	0	0	0	0	0	0	0	0	0	0	0	0	0	0	1	0	0	0	0	0	0	0	0	0	0	0
OTU302	0	0	5	0	25	0	36	0	0	0	0	0	0	5	0	0	0	0	0	0	0	0	0	0	0	0	0	0	0	0	0	0	0	0	0	0	0	0	0	0	12	0	0	0	0	0	0	0	0
OTU303	0	0	0	0	0	0	0	0	0	682	0	0	0	0	0	0	0	0	0	0	0	0	0	0	0	0	0	0	0	0	0	0	0	0	0	0	0	0	0	0	0	0	0	0	0	0	0	0	0
OTU304	0	0	0	0	0	0	0	0	0	0	0	0	0	0	0	0	5	0	0	0	0	0	0	0	0	0	0	0	0	5	0	0	0	0	0	0	0	0	0	0	0	0	0	0	0	0	7	0	0
OTU306	0	0	14	0	32	0	7	0	39	0	3	0	0	2	0	0	0	0	0	0	0	0	0	0	0	0	0	3	0	0	9	0	0	0	0	0	0	0	0	0	8	0	3	0	0	1	0	0	0
OTU307	0	0	0	0	0	0	0	0	0	0	0	0	0	0	0	0	0	0	0	0	0	0	0	0	0	0	0	0	0	0	0	0	0	303	0	0	0	0	0	0	0	0	0	0	0	0	0	0	0
OTU308	0	0	0	0	0	0	0	0	0	0	0	0	0	0	0	0	0	0	0	0	0	0	0	0	0	0	0	0	0	0	0	0	0	0	0	0	0	0	0	0	0	0	0	0	0	0	0	0	0
OTU31	3	0	30	45	41	53	47	14	40	35	2	3	41	46	3	0	74	67	32	30	42	3	66	0	333	15	3	30	69	15	5	0	20	22	9	60	38	165	11	151	62	190	187	230	54	1	21	0	13
OTU310	2	0	3	0	2	0	0	0	0	0	0	0	11	0	0	0	0	1	0	4	0	0	0	0	0	0	0	3	2	0	0	0	0	0	0	0	4	0	0	2	7	3	0	0	4	21	0	0	1
OTU311	0	0	0	0	3	0	0	0	0	0	0	10	0	0	1	0	0	0	0	0	27	0	0	0	0	0	0	0	0	0	0	0	0	0	0	0	0	0	0	0	0	0	5	0	0	0	0	0	0
OTU312	0	0	0	0	0	0	0	0	0	0	0	0	0	0	0	1	14	0	0	0	0	0	0	0	0	0	0	0	0	0	0	0	0	280	0	0	0	0	0	0	0	0	0	0	0	0	0	0	0
OTU313	38	0	0	0	0	23	2	0	4	0	19	19	9	3	4	0	5	1	13	0	45	3	1	0	13	9	1	5	0	3	0	5	4	0	6	1	7	3	1	25	0	4	10	7	3	16	8	2	4
OTU314	0	0	0	0	0	0	1	0	2	5	0	0	7	0	0	0	0	0	0	0	1	0	0	0	11	0	0	0	0	0	0	0	6	0	0	0	10	0	0	1	15	0	0	0	1	0	0	0	1
OTU315	0	0	0	0	31	4	27	2	32	1	0	0	30	15	2	18	45	39	0	9	89	9	21	3	32	3	18	57	10	13	4	17	22	0	3	28	23	8	0	35	36	0	40	5	53	13	31	14	10
OTU316	0	0	0	0	0	0	0	0	0	0	0	3	0	0	1	0	0	0	49	0	30	0	0	0	0	0	0	0	0	0	0	0	0	0	4	0	0	0	0	0	0	0	4	0	0	0	4	0	0
OTU317	74	0	2	0	0	0	0	0	0	0	35	2	0	1	0	0	0	0	0	0	0	0	0	0	14	0	0	0	0	1	0	0	1	0	0	0	0	0	0	0	0	0	2	0	0	32	0	0	0
OTU318	2	0	0	1	0	0	0	1	0	0	2	18	0	0	0	0	0	0	8	0	0	2	0	0	0	0	0	0	0	0	0	0	44	0	3	0	0	0	0	0	0	0	1	0	0	0	0	0	0
OTU319	0	0	0	0	0	0	0	2	0	0	0	0	25	15	0	0	12	0	0	0	2	0	0	0	13	0	0	11	0	0	0	0	0	0	15	0	7	0	0	0	0	0	8	0	0	0	1	0	2
OTU32	35	0	0	30	77	23	58	5	49	20	5	5	70	832	1	44	123	68	129	35	251	22	94	19	101	41	50	121	49	42	35	53	80	18	15	76	169	139	69	115	9	65	99	52	56	18	59	22	24
OTU321	0	0	0	11	0	0	0	2	0	0	0	0	0	0	0	0	0	0	0	0	0	0	0	0	0	0	0	0	0	0	0	0	0	0	0	0	0	0	0	0	0	0	0	0	0	3	0	0	0
OTU323	4	0	0	0	0	1	0	0	0	0	0	0	0	2	0	0	0	0	0	0	0	0	0	0	0	0	0	0	0	0	0	0	0	0	0	0	0	0	0	0	0	1	3	0	2	0	1	0	4
OTU324	0	0	0	0	0	0	0	0	0	0	0	0	0	0	0	0	0	0	0	2	0	0	0	0	0	0	0	0	0	0	0	0	0	2	0	16	0	16	0	12	0	7	0	0	0	0	0	6	0
OTU325	1	0	12	0	16	0	19	0	0	0	1	0	0	0	0	0	0	13	0	0	0	0	0	0	0	0	3	0	2	1	3	0	8	0	0	0	0	0	1	0	0	0	1	0	0	0	0	5	0
OTU326	0	0	0	0	0	0	0	0	0	0	0	0	0	1	0	3	7	0	6	0	5	2	1	0	10	0	0	2	0	2	0	11	0	0	0	1	0	1	2	0	0	0	1	0	0	0	0	3	1
OTU327	0	0	0	0	0	0	0	0	0	2	0	0	0	0	4	0	9	3	1	0	2	5	0	0	13	0	0	0	1	0	0	0	0	0	0	0	0	0	0	9	0	1	0	0	0	0	0	0	0
OTU328	0	0	0	0	0	0	0	0	0	0	0	0	0	2	0	0	0	3	0	1	0	0	0	1	0	0	0	0	2	1	0	0	0	0	0	0	0	0	0	0	0	0	0	0	0	1	0	0	0
OTU329	311	0	0	0	0	0	0	0	0	0	199	2	0	0	0	0	0	0	0	0	18	0	0	0	0	0	0	0	0	0	0	1	0	0	5	0	0	0	0	0	0	0	4	0	0	0	0	0	0
OTU33	4	0	27	87	179	18	106	3	63	61	13	0	6	52	5	7	98	35	45	2	87	11	112	3	53	7	2	27	3	33	22	57	11	35	7	79	46	65	5	234	57	283	169	81	38	3	18	14	13
OTU330	0	0	0	0	0	0	0	0	0	0	0	0	0	0	0	1	0	0	0	0	0	0	0	0	0	0	0	0	0	0	0	0	0	0	0	0	0	0	0	0	0	0	0	0	0	0	0	0	2
OTU331	0	0	0	0	0	0	0	0	0	0	0	0	0	0	0	0	1	0	0	0	0	0	0	0	0	0	0	0	0	0	1	0	0	0	0	0	0	0	0	1	0	0	0	2	0	0	0	0	0
OTU332	0	719	0	0	0	0	0	182	10	0	0	0	0	0	0	3	0	0	0	0	0	0	0	0	0	2	0	0	0	0	0	0	0	0	0	0	0	0	0	0	0	0	0	0	0	0	0	0	0
OTU333	0	0	62	1	1	0	4	0	3	0	0	17	0	2	0	0	0	0	0	0	38	0	2	0	7	0	0	0	0	0	0	5	0	0	3	0	0	0	7	2	0	0	2	0	11	12	0	0	0
OTU334	0	0	2	14	15	0	2	0	0	0	0	0	0	25	0	0	3	0	0	0	0	0	0	0	9	2	0	0	0	1	0	0	0	0	0	0	0	0	0	0	0	0	5	0	0	0	0	0	0
OTU335	12	0	0	0	0	0	0	0	0	315	14	0	0	0	0	0	0	0	0	0	0	2	0	0	0	0	0	0	0	0	0	0	0	0	0	0	0	0	0	0	0	0	0	0	0	0	0	0	0
OTU338	0	0	0	0	0	0	0	0	0	310	0	3	0	31	0	0	4	0	0	0	10	0	0	0	0	0	0	0	0	0	0	0	5	0	0	0	9	0	0	0	0	0	0	0	0	3	0	0	0
OTU34	89	0	31	58	51	188	309	39	197	62	41	4	58	179	13	18	105	94	80	13	83	6	78	6	60	24	31	81	16	42	15	58	7	61	13	109	60	89	48	65	194	22	55	77	55	15	15	4	6
OTU340	199	0	0	0	0	0	0	0	0	0	62	0	0	0	0	0	21	0	0	0	0	0	0	0	0	0	0	0	0	0	0	0	0	0	0	17	0	0	0	0	0	6	0	0	0	0	0	0	0
OTU342	0	0	0	0	0	0	0	0	2	0	0	91	0	1	0	0	0	0	0	0	0	0	4	0	0	0	0	0	0	0	0	0	0	0	0	0	0	0	0	0	0	0	1	0	0	216	0	0	0
OTU343	0	0	0	0	0	0	2	0	0	0	4	0	0	0	0	0	0	0	0	0	0	5	5	0	0	0	0	0	0	0	0	1	0	0	4	2	1	0	0	0	2	0	3	0	3	0	5	0	1
OTU345	6	0	3	0	0	36	0	9	3	2	5	0	0	4	4	1	0	0	3	0	8	0	2	0	0	1	0	0	0	8	0	0	4	0	0	0	0	0	0	1	7	0	3	0	6	0	0	0	0
OTU346	3	0	0	0	0	0	0	2	0	1	0	0	0	0	0	0	0	0	0	19	0	0	0	0	0	0	0	0	0	0	0	0	0	0	0	7	0	0	0	0	0	0	0	1	0	0	0	0	4
OTU347	0	0	0	0	0	0	0	0	8	0	0	0	0	0	0	7	4	0	0	0	1	0	0	1	0	0	0	17	0	8	0	0	0	0	0	0	5	0	0	0	21	0	1	0	2	0	0	0	0
OTU348	0	0	0	0	0	0	0	0	0	0	0	0	0	0	0	0	0	0	0	0	0	0	0	0	0	0	0	0	0	0	0	0	0	169	0	0	0	0	0	0	0	0	0	0	0	0	0	0	0
OTU349	1	0	0	0	8	0	0	0	0	0	0	0	0	1	0	0	0	0	1	0	0	0	0	1	0	0	0	1	0	0	0	0	0	0	1	0	0	3	0	12	13	0	0	0	1	0	3	0	0
OTU35	4	0	2	6	28	15	12	2	5	4	4	1	23	2	1	80	26	15	33	11	14	0	20	0	11	5	47	20	1	6	10	1	1	412	26	38	25	0	1	0	17	77	77	11	22	6	9	4	4
OTU350	0	0	0	0	0	0	32	0	0	0	0	0	0	0	0	0	0	0	0	0	0	0	0	0	0	0	0	0	0	0	0	0	0	42	0	1	6	0	3	0	0	0	4	0	0	0	0	0	0
OTU351	0	0	0	0	0	0	3	0	0	0	0	0	28	7	0	0	0	0	0	5	0	0	0	0	0	1	0	0	0	0	0	8	0	0	0	0	0	0	0	0	0	0	13	0	4	0	0	0	0
OTU352	0	0	0	0	0	0	26	0	1	1	0	1	0	1	0	0	0	0	0	2	0	0	0	0	0	0	0	1	0	4	3	0	0	0	0	7	0	0	0	2	0	0	6	0	0	0	0	0	0
OTU353	0	0	0	0	0	0	0	0	0	0	0	0	3	0	0	0	0	0	0	0	10	0	0	0	0	0	0	0	0	0	0	0	0	0	0	0	0	15	0	0	0	0	0	0	0	8	2	0	0
OTU354	0	0	0	0	0	0	0	0	0	0	0	0	0	0	0	0	0	0	0	0	0	0	0	0	0	0	0	0	0	0	0	0	0	0	0	0	0	0	0	0	0	0	0	0	0	0	0	0	0
OTU355	0	0	0	4	1	0	0	0	0	0	1	10	0	4	5	2	0	0	0	0	11	0	0	0	0	1	0	0	1	1	1	0	0	0	14	0	0	0	0	5	0	0	0	0	0	8	0	0	0
OTU356	0	0	0	0	0	3	4	0	0	0	0	0	0	28	0	0	0	0	0	0	0	0	2	0	0	0	0	0	0	0	0	0	0	0	0	0	0	0	0	0	0	0	0	0	0	0	0	0	0
OTU357	18	0	9	1	0	0	0	0	6	3	0	0	8	0	0	0	3	0	0	0	3	0	0	2	4	0	0	2	0	0	0	2	0	114	0	15	0	0	0	0	0	0	7	0	5	0	0	0	1
OTU358	0	0	0	0	0	0	0	0	0	0	0	0	0	0	0	0	0	0	0	0	0	0	0	0	0	0	6	0	0	0	0	10	0	0	0	0	5	0	0	0	1	3	3	0	0	0	0	0	0
OTU359	0	0	5	0	10	0	0	0	0	0	0	0	0	0	0	0	0	0	0	0	0	0	0	0	0	0	1	0	0	0	1	0	0	0	0	0	0	0	0	0	0	0	0	0	0	1	0	0	1
OTU36	25	0	0	0	0	0	0	0	0	176	4	0	4	7	0	0	9	6	0	3	1	15	0	0	14	51	5	13	1	2	2	12	402	0	125	0	8	7	3	4	35	0	24	1	55	11	39	1	8
OTU360	0	0	0	0	13	0	0	0	0	0	0	0	0	0	0	0	2	0	1	2	0	0	0	0	0	0	0	0	0	0	0	0	0	0	15	0	0	0	0	29	0	0	0	0	1	0	0	0	0
OTU363	0	0	0	0	0	0	31	0	0	0	0	0	0	0	0	2	0	0	0	5	0	0	0	0	0	0	0	0	0	0	0	0	0	0	0	0	0	0	0	0	0	0	0	0	0	4	0	0	0
OTU364	0	0	0	0	0	0	0	0	0	4	0	0	0	0	0	0	0	0	0	0	0	134	0	0	0	0	0	3	0	0	0	0	0	0	0	0	0	0	0	0	0	0	0	0	0	0	0	0	0
OTU365	0	0	0	0	0	0	1	0	0	0	0	0	0	0	0	0	0	0	0	0	0	0	0	0	0	0	0	0	0	0	0	0	0	0	0	0	0	0	0	0	0	0	0	0	0	0	0	0	0
OTU366	0	0	0	0	0	0	0	0	0	0	0	0	0	0	0	0	0	0	0	0	0	0	11	0	0	0	0	0	0	0	0	0	0	0	0	0	0	0	0	0	0	0	0	0	0	0	0	0	0
OTU367	0	0	0	0	0	4	6	0	1	0	0	0	0	0	0	0	0	16	0	0	6	0	0	0	0	0	0	0	0	0	0	0	0	0	0	0	0	0	0	0	0	0	0	0	0	0	0	0	0
OTU368	8	0	0	0	7	2	10	0	0	80	5	10	1	1	1	0	0	4	0	2	21	5	28	0	80	0	2	4	0	0	0	0	0	0	1	0	0	0	3	0	15	1	7	0	27	6	7	0	3
OTU369	0	0	10	4	0	0	0	1	9	0	2	0	0	0	0	1	0	0	5	0	0	0	0	0	71	0	0	0	0	0	0	0	0	0	0	0	0	0	0	0	6	0	3	0	0	1	0	0	0
OTU37	22	0	45	50	7	75	31	20	49	63	25	11	55	62	14	12	41	40	26	45	65	10	34	27	146	20	15	124	9	264	10	27	61	36	67	75	61	80	67	247	54	61	399	79	144	4	49	10	41
OTU370	0	0	0	12	0	0	0	2	0	2	0	0	0	77	0	0	1	7	2	0	75	0	14	0	7	1	0	0	0	3	0	0	0	0	0	0	0	10	0	0	0	0	0	4	0	0	0	1	1
OTU371	6	0	0	0	1	0	4	0	4	5	1	0	2	1	0	0	4	18	0	0	3	0	2	0	60	3	0	2	0	0	0	1	13	0	0	0	0	0	0	0	14	2	4	0	0	0	0	2	3
OTU373	0	0	0	0	0	0	0	0	0	0	0	0	0	0	0	0	0	0	0	0	0	0	0	0	0	0	0	0	1	0	0	0	0	0	0	0	0	0	0	0	0	0	1	0	0	0	0	0	0
OTU374	0	0	2	0	0	0	0	3	5	0	0	0	0	1	0	0	0	0	0	0	0	0	0	0	0	0	0	0	0	0	0	0	0	0	0	0	0	0	0	0	0	0	0	0	0	0	0	0	0
OTU375	0	0	0	0	0	0	0	0	0	0	0	2	0	0	0	0	0	0	0	0	0	0	6	0	0	0	0	0	0	1	0	0	0	0	0	0	0	0	0	0	0	0	0	0	0	3	0	0	0
OTU376	2	0	0	19	0	0	0	4	0	1	0	0	0	10	1	3	3	12	4	0	15	8	0	1	20	34	2	0	1	2	24	14	399	5	108	0	28	7	5	17	24	10	6	1	22	19	9	0	13
OTU377	0	0	0	0	0	0	73	0	0	0	0	0	0	0	0	0	0	0	0	0	0	0	0	0	0	0	0	0	0	2	0	0	0	0	0	0	0	13	0	0	0	9	0	0	25	0	0	0	3
OTU378	0	0	0	0	0	0	0	0	0	0	0	0	0	8	0	0	0	0	0	0	0	0	0	0	13	0	0	0	0	3	0	0	0	0	0	0	0	0	0	0	2	0	0	0	0	0	0	0	4
OTU379	0	0	0	0	0	0	0	0	0	0	0	4	0	0	0	0	0	0	0	0	2	0	0	0	0	0	0	0	0	0	0	0	0	0	0	0	0	0	0	0	0	0	0	0	0	0	0	0	0
OTU38	60	0	340	190	356	127	148	40	72	23	42	0	191	54	0	0	7	5	10	0	0	0	0	0	0	0	0	0	3	39	169	204	102	0	116	0	110	0	109	0	315	0	41	0	90	70	77	72	23
OTU380	0	0	0	0	0	0	0	0	0	0	0	0	0	0	0	0	0	0	0	0	0	0	0	0	0	0	0	0	0	0	0	0	0	0	0	0	0	0	0	0	0	0	0	0	0	0	0	0	0
OTU381	0	0	0	0	0	0	0	0	0	27	7	0	0	0	0	0	0	0	0	0	0	0	0	0	0	0	0	0	0	0	0	0	0	0	0	0	0	0	0	0	0	0	0	0	0	0	0	0	0
OTU382	0	0	0	0	0	0	0	0	0	0	0	0	2	3	0	1	0	0	4	0	1	0	0	1	2	9	1	3	0	3	0	0	0	0	0	0	0	0	0	6	0	0	7	0	0	0	2	1	1
OTU383	0	0	0	0	0	0	0	0	1	0	0	0	0	0	0	0	0	0	0	0	0	0	0	0	0	0	0	0	0	3	0	0	0	0	0	0	0	0	0	0	0	0	0	0	0	0	195	0	0
OTU384	220	0	1	0	17	0	4	0	6	101	103	37	4	0	1	4	0	43	14	4	3	20	0	4	51	126	9	23	4	1	0	20	49	10	40	6	6	8	7	36	8	32	31	0	56	25	35	5	21
OTU385	0	0	0	0	1	0	0	0	1	0	0	0	0	0	2	0	0	0	0	30	0	0	0	0	0	0	0	0	0	0	0	0	0	0	0	0	0	0	0	0	8	0	2	0	0	1	0	0	0
OTU386	130	0	0	0	0	0	0	0	0	0	69	0	0	0	0	0	0	0	0	0	8	0	0	0	0	0	0	0	0	0	0	0	0	0	0	0	0	0	0	0	0	0	0	0	0	5	0	0	0
OTU387	0	0	0	0	0	0	0	0	0	0	0	0	0	0	0	0	0	0	0	0	0	0	0	0	0	0	0	0	0	0	0	0	0	0	0	0	0	37	0	0	0	0	0	0	5	0	0	0	0
OTU388	0	0	0	0	0	0	0	0	0	221	0	0	0	0	0	0	0	0	0	0	0	0	0	0	0	0	0	0	0	0	0	0	0	0	0	0	0	0	0	0	0	0	0	0	0	0	0	0	0
OTU389	3	0	0	0	0	0	0	0	0	149	6	0	0	0	0	0	0	0	0	0	0	0	0	0	0	0	0	0	0	1	0	0	0	0	0	0	0	0	0	0	0	0	0	0	0	0	0	0	0
OTU39	55	0	59	82	103	54	100	25	20	25	53	47	83	23	3	18	30	23	42	29	73	34	74	12	10	36	23	16	6	37	33	40	19	11	20	79	14	187	36	58	34	26	10	11	25	218	16	2	23
OTU390	1257	0	8	0	0	0	0	0	0	0	833	0	0	0	0	0	0	0	3	0	5	0	0	0	0	0	0	0	0	0	0	0	0	0	0	0	0	0	0	0	0	0	0	0	21	0	0	0	2
OTU391	0	0	0	0	0	0	0	0	0	0	0	0	0	0	0	0	2	0	195	0	3	0	0	0	0	0	0	0	0	0	0	0	0	0	0	0	0	0	0	0	0	0	0	0	0	0	0	0	0
OTU392	0	0	0	22	0	0	0	0	0	0	0	0	0	1	1	0	0	22	0	0	1	0	0	0	7	0	0	0	0	0	0	0	0	0	0	3	5	1	0	34	0	0	3	0	0	0	1	0	5
OTU393	0	0	0	0	25	0	0	0	0	0	0	0	3	0	0	0	0	0	0	0	0	0	0	0	0	0	0	0	0	0	0	0	0	0	0	0	0	0	0	0	0	0	2	0	0	0	0	0	0
OTU394	0	0	0	0	0	0	0	0	0	0	0	0	0	9	0	0	0	0	3	0	0	0	0	2	7	0	0	0	0	0	0	0	0	0	0	0	0	0	0	0	0	0	1	0	0	0	0	0	0
OTU395	0	0	0	5	0	0	0	0	0	0	0	0	0	15	0	0	11	0	0	9	6	0	0	0	6	0	0	0	0	0	0	0	0	0	0	0	5	0	0	0	0	11	23	7	0	3	0	1	1
OTU396	0	0	0	0	0	0	0	0	0	1	0	0	0	3	0	0	0	0	1	0	0	0	0	0	0	0	0	7	0	0	0	0	0	0	0	0	0	0	0	0	0	0	9	0	3	0	0	0	0
OTU397	0	0	0	0	0	0	0	0	0	0	0	1	0	0	0	0	0	0	0	0	5	0	0	0	0	0	0	0	0	0	0	0	1	0	0	0	0	0	0	0	0	0	0	0	0	242	0	0	0
OTU398	0	0	0	2	2	0	0	0	0	0	0	0	0	0	0	0	1	0	3	0	4	0	1	0	0	0	0	0	0	0	0	0	0	0	0	0	0	0	0	0	0	2	0	0	0	0	3	0	0
OTU399	0	246	0	0	0	0	0	36	10	0	0	0	0	0	0	0	0	0	0	0	0	0	0	0	0	0	0	0	0	0	0	0	0	0	0	0	0	0	0	0	0	0	0	0	0	0	0	0	0
OTU4	207	0	68	75	226	69	88	9	49	55	35	19	171	60	56	38	316	121	274	56	154	49	188	7	147	43	36	47	56	22	50	156	68	114	68	302	208	1217	87	374	400	93	40	198	66	35	42	15	24
OTU40	12	0	9	38	63	12	96	13	74	24	19	4	101	23	12	23	38	115	41	44	91	27	18	15	84	20	16	61	18	28	37	88	21	31	58	16	36	26	20	39	118	23	69	28	56	4	92	22	13
OTU400	0	0	0	0	0	11	0	0	0	8	0	0	0	2	0	0	0	0	0	0	0	0	0	0	0	0	0	0	0	0	0	0	0	0	0	0	0	13	0	0	0	0	4	0	3	0	0	0	0
OTU401	0	0	0	0	0	0	0	0	0	0	0	0	0	0	0	0	0	0	0	0	0	0	0	0	0	0	0	0	0	0	0	0	0	236	0	0	0	0	0	0	0	0	0	0	0	0	0	0	0
OTU402	6	0	0	0	8	0	0	0	0	0	4	19	1	0	0	0	1	0	0	0	11	0	0	0	0	9	0	0	0	0	0	0	0	0	0	0	0	21	0	41	1	0	3	0	5	0	9	0	0
OTU403	0	0	0	0	3	0	0	1	0	0	0	10	0	0	0	1	6	0	28	0	0	0	0	0	28	0	0	2	1	2	7	0	1	3	0	9	0	0	1	3	98	1	9	0	0	0	9	0	0
OTU404	0	0	0	0	0	0	0	0	0	238	0	0	0	0	0	0	0	0	0	0	0	0	0	0	0	0	0	0	0	0	0	0	0	0	0	0	0	0	0	0	0	0	0	0	0	0	0	0	0
OTU405	0	0	3	0	31	0	9	0	0	0	0	0	0	4	0	0	0	0	0	0	0	0	0	0	0	3	0	0	0	0	0	0	0	0	0	0	0	0	0	0	3	0	1	0	2	0	0	0	1
OTU406	176	0	0	0	0	0	0	5	0	0	44	0	0	0	0	0	0	0	0	0	0	0	0	0	0	0	0	0	0	0	0	0	0	0	0	0	0	0	0	0	0	0	0	1	0	0	0	0	0
OTU408	0	0	0	0	0	0	0	0	0	0	0	0	0	0	0	0	0	0	0	0	0	0	0	0	0	0	0	0	0	0	0	6	0	0	0	0	0	0	4	0	2	0	0	0	0	8	1	1	4
OTU409	0	0	0	0	0	0	0	0	0	0	0	0	0	5	0	2	0	0	1	0	2	0	6	1	0	0	0	0	0	0	0	0	0	0	0	0	16	0	2	0	9	2	0	0	1	1	0	0	1
OTU410	0	0	0	0	0	0	0	0	0	0	0	0	0	0	0	0	0	0	0	0	0	0	0	0	0	0	0	0	0	0	0	0	0	0	0	0	0	0	0	0	0	0	0	0	0	0	0	0	0
OTU411	10	0	4	0	2	16	5	0	1	261	3	5	8	2	0	0	0	2	39	0	23	0	8	0	0	3	1	0	0	2	0	0	0	0	3	0	0	0	0	15	0	1	0	0	3	50	0	0	0
OTU412	0	0	0	0	0	0	0	0	0	0	0	22	0	3	0	3	0	0	0	0	2	0	0	0	0	0	0	7	0	0	0	0	0	0	0	0	0	0	0	0	0	0	5	0	0	10	0	0	0
OTU413	6	0	0	0	0	2	0	0	0	0	0	0	14	0	0	0	0	0	1	1	0	0	1	0	0	0	0	0	5	0	0	0	0	0	0	0	6	0	0	0	0	0	0	0	0	0	0	0	0
OTU414	0	0	0	0	0	0	0	1	0	0	0	0	0	0	0	0	0	0	0	0	0	0	0	0	0	0	0	0	0	0	7	0	0	0	1	0	0	0	1	11	0	0	0	0	6	1	0	0	1
OTU415	216	0	0	0	0	0	3	0	1	0	53	114	0	0	0	0	0	0	7	0	25	0	0	0	0	0	0	6	0	2	6	0	0	0	6	0	0	0	0	7	0	0	1	0	0	0	0	4	0
OTU417	0	0	0	0	0	0	0	0	0	0	0	0	0	0	0	0	0	0	0	0	0	0	0	0	0	0	0	0	0	0	0	0	0	0	0	0	0	0	0	0	0	0	0	0	0	0	0	0	0
OTU418	0	0	0	0	0	0	0	18	77	0	0	0	0	0	0	0	0	0	0	0	0	0	0	0	0	0	0	0	0	0	0	0	0	0	0	0	0	2	0	0	0	0	0	0	0	0	0	0	0
OTU419	0	0	0	0	0	0	3	0	0	0	0	0	0	0	0	0	0	0	0	0	0	3	0	0	0	0	0	0	0	0	0	0	1	0	0	10	0	0	0	0	0	0	17	0	2	0	0	0	6
OTU42	8	0	7	40	44	147	32	5	34	68	5	2	75	76	2	8	25	34	38	152	23	9	77	8	148	13	3	18	91	134	2	41	28	56	16	19	69	32	1	55	13	75	657	66	42	0	5	2	8
OTU420	0	0	0	0	0	0	0	0	0	0	0	0	12	0	4	0	1	30	1	0	1	0	0	0	0	0	0	0	0	0	0	8	0	0	0	0	0	0	0	0	1	0	2	0	0	0	0	0	0
OTU421	0	0	0	0	0	0	0	0	0	0	0	9	0	0	0	0	0	0	1	0	0	0	0	0	0	0	0	0	0	0	0	0	1	0	0	0	0	0	0	97	0	0	1	0	0	0	5	0	0
OTU422	0	0	0	0	0	0	0	0	0	0	0	10	0	0	5	0	0	0	0	0	0	0	0	0	0	0	0	0	0	0	0	0	0	0	0	0	0	0	0	0	0	0	0	0	0	37	0	0	0
OTU423	3	0	10	2	2	4	0	0	0	0	2	16	4	2	1	0	1	0	3	0	2	6	1	0	9	0	0	0	0	0	0	0	0	18	0	1	13	0	0	0	2	2	14	2	5	26	0	2	1
OTU424	0	0	0	0	1	0	0	0	3	0	0	0	0	4	0	0	9	5	0	8	6	0	0	0	0	0	0	0	0	0	0	0	0	0	0	5	0	7	0	3	0	9	3	3	0	0	0	0	0
OTU425	0	0	0	0	0	0	0	0	0	0	0	0	0	0	0	0	7	0	0	0	0	0	3	0	5	0	0	0	0	0	0	0	0	0	0	0	0	0	0	15	0	0	4	0	0	0	3	0	1
OTU427	0	0	0	0	0	0	0	0	0	0	0	0	0	0	0	0	0	0	0	0	0	0	0	0	0	0	0	0	0	0	0	0	0	0	0	0	0	0	0	0	0	0	0	0	0	0	0	0	0
OTU428	0	0	0	0	0	0	0	0	0	19	16	0	0	0	0	0	0	0	0	0	0	0	0	0	0	0	0	0	0	0	0	0	0	0	0	0	0	0	0	0	0	0	0	0	0	0	0	0	0
OTU429	0	0	0	0	0	0	0	0	0	154	0	0	0	0	0	0	0	0	0	0	0	0	0	0	0	0	0	0	0	0	0	0	0	0	0	0	0	0	0	0	0	0	0	0	0	0	0	0	0
OTU43	7	0	0	0	0	5	1	0	0	13	0	5	5	11	3	21	1	20	0	27	4	123	1	14	9	111	57	284	22	10	10	53	110	0	78	0	42	14	20	12	35	0	18	0	52	15	22	8	9
OTU430	158	0	0	0	0	0	0	0	0	0	44	0	0	0	0	0	0	0	0	0	0	0	0	0	0	0	0	0	0	0	0	0	0	0	0	0	0	0	0	0	0	0	0	0	0	0	0	0	0
OTU431	2	0	0	0	0	0	0	0	0	3	0	0	0	0	1	0	0	0	0	0	2	0	6	0	0	0	0	0	0	0	0	0	0	5	0	0	0	1	0	0	0	0	5	0	0	0	3	0	0
OTU432	0	0	11	0	0	0	16	0	0	0	0	0	1	3	0	0	0	0	0	0	0	0	0	0	0	0	0	0	0	0	0	0	0	0	0	0	0	0	0	0	0	0	0	0	0	0	0	0	0
OTU433	0	0	0	0	0	0	0	0	0	0	0	0	0	0	0	0	0	0	0	0	12	0	0	0	19	0	0	0	0	0	0	0	0	0	0	0	6	0	0	0	0	0	2	0	0	0	1	0	0
OTU434	0	0	0	1	0	0	0	0	2	0	0	4	0	0	0	0	0	0	0	1	10	2	0	1	28	0	7	0	0	0	0	12	0	0	0	0	0	7	0	29	0	0	0	0	0	10	9	0	1
OTU435	0	0	0	0	0	0	0	0	0	0	0	0	0	0	0	0	0	0	0	4	0	0	0	0	0	3	0	2	0	0	0	0	0	0	0	0	24	0	0	0	0	0	0	0	0	0	0	0	0
OTU436	0	0	0	0	0	0	0	0	0	0	0	0	0	0	0	0	0	0	0	0	0	0	0	0	0	0	0	0	0	0	0	0	0	0	0	0	0	0	0	0	0	0	0	0	0	0	0	0	0
OTU437	0	0	0	0	0	5	0	0	1	0	0	0	0	3	0	0	0	0	0	0	0	0	0	0	7	0	0	0	0	0	0	0	0	0	0	0	0	0	0	0	0	0	0	0	0	0	0	0	0
OTU438	0	0	0	0	0	0	0	0	42	0	0	0	0	0	0	0	25	0	0	0	0	0	0	0	20	0	0	0	0	0	0	0	0	0	0	0	0	0	0	0	0	0	2	0	0	0	0	0	0
OTU439	0	0	0	0	0	0	0	0	2	0	0	0	0	0	0	0	0	0	0	0	0	0	0	0	0	0	0	0	0	0	0	0	0	0	0	0	0	66	0	0	0	0	0	0	0	6	0	0	2
OTU44	15	0	19	51	46	9	33	1	9	2	3	0	5	792	5	17	62	33	0	7	124	6	17	7	24	0	8	15	3	8	40	5	34	30	28	28	1	60	23	55	10	24	63	21	28	2	24	7	1
OTU440	2	0	14	8	0	6	0	1	2	0	0	0	0	0	0	0	9	35	0	0	0	0	0	0	0	0	0	0	0	2	0	0	0	0	0	0	0	0	0	0	0	0	7	0	5	0	5	0	5
OTU441	22	0	0	0	0	1	0	0	0	1	9	3	2	0	0	0	2	0	13	0	5	0	0	0	0	0	0	0	0	0	0	0	0	4	0	2	0	15	0	0	5	0	1	1	4	29	0	0	1
OTU442	43	0	0	0	0	5	2	0	0	0	80	53	0	0	0	0	0	0	0	0	10	0	0	0	0	0	0	0	0	0	0	0	0	0	0	0	0	0	0	0	0	0	0	0	0	16	0	0	0
OTU443	0	0	0	0	0	0	0	0	0	1	0	0	0	0	0	0	0	0	0	1	9	0	0	0	0	0	0	0	0	0	0	0	0	0	0	0	0	0	0	0	0	0	0	0	0	0	0	0	0
OTU444	0	0	0	0	0	0	0	0	0	1	0	0	0	0	0	0	0	0	3	0	0	0	0	0	0	0	0	0	0	2	0	0	0	0	0	3	0	0	0	0	0	0	0	0	0	0	0	0	1
OTU445	0	0	0	0	0	0	0	0	0	0	0	0	3	0	0	0	0	0	0	0	0	0	0	0	0	0	0	0	0	0	7	9	0	0	2	0	0	0	3	0	0	0	0	0	0	0	5	0	0
OTU446	0	0	0	0	0	0	0	0	0	0	0	4	0	0	0	0	0	0	0	0	0	0	0	0	0	0	0	0	0	0	0	0	0	0	0	0	0	0	0	0	0	0	0	0	0	6	0	0	0
OTU447	0	0	10	0	0	0	0	0	0	7	0	0	0	8	0	0	0	0	0	0	4	0	0	0	0	0	0	0	0	0	0	0	0	7	0	16	0	0	0	0	0	0	0	0	0	0	0	0	3
OTU448	0	0	0	0	0	0	0	0	0	0	0	0	0	0	0	0	0	0	0	0	0	0	0	0	0	0	0	0	0	0	0	0	0	0	0	0	0	0	0	0	0	0	0	0	0	0	0	0	0
OTU449	6	0	0	7	0	0	0	0	0	2	0	0	1	0	0	0	0	0	0	0	0	0	0	0	0	0	0	4	0	0	0	0	0	0	0	0	0	0	0	0	0	14	0	0	0	0	0	0	0
OTU45	18	0	5	82	44	9	0	7	25	3	2	3	24	32	2	16	25	39	7	20	67	22	29	15	105	33	36	57	32	8	32	16	35	18	23	28	40	139	29	121	31	42	17	36	14	2	29	14	10
OTU450	0	0	0	0	51	0	0	0	0	0	0	0	0	0	0	0	0	0	0	0	0	0	0	0	0	0	0	0	1	0	0	0	0	0	0	0	0	0	6	1	3	0	1	0	0	0	0	0	0
OTU451	0	0	0	0	0	5	0	0	4	0	0	0	0	0	0	0	0	0	0	0	2	0	12	0	0	0	0	4	0	1	0	0	0	0	0	0	21	0	0	0	0	1	0	0	7	0	1	0	0
OTU452	0	0	0	0	0	0	0	0	2	0	0	0	0	2	0	0	0	0	0	0	0	2	0	0	0	0	0	0	0	0	0	0	0	0	0	0	0	0	0	0	0	0	5	9	0	0	0	1	0
OTU453	0	0	0	0	7	0	0	3	2	0	2	2	2	0	0	0	0	4	5	0	35	0	0	1	1	0	0	3	0	0	0	0	0	0	0	0	0	3	12	10	0	0	2	0	1	12	0	1	0
OTU454	0	0	3	1	0	1	0	0	2	0	0	0	0	1	0	0	1	1	0	0	0	0	2	0	1	0	0	1	0	0	0	0	0	0	0	1	0	0	1	0	1	4	1	2	0	0	0	0	0
OTU455	0	0	0	0	0	0	0	0	0	0	0	0	1	0	0	0	0	0	0	0	0	0	0	0	0	0	0	0	0	0	0	0	0	0	0	0	0	0	0	0	0	0	0	0	0	0	0	0	0
OTU456	0	0	0	0	0	0	0	0	0	0	0	0	0	0	0	0	0	0	0	0	0	0	0	0	0	0	0	0	0	0	0	0	0	0	0	0	0	0	0	0	0	0	4	0	0	0	0	0	0
OTU457	0	0	0	0	0	0	0	0	0	0	0	0	0	0	0	0	0	0	0	0	0	0	0	0	4	0	0	0	0	0	0	0	0	0	0	0	0	0	0	0	0	0	4	0	2	0	0	0	0
OTU458	0	0	0	0	0	13	7	0	0	0	0	0	5	7	1	0	0	17	7	0	2	0	0	0	4	0	0	8	0	0	0	0	0	0	0	0	0	0	1	0	3	0	1	0	0	0	3	0	0
OTU459	0	0	0	0	0	0	0	0	0	0	0	0	0	0	0	0	0	0	0	0	52	0	0	0	0	0	0	0	0	0	0	0	0	0	0	0	0	0	0	0	0	0	0	0	0	0	0	0	0
OTU46	159	0	76	80	86	160	92	19	55	1524	94	14	34	40	16	18	77	53	81	17	150	19	79	11	25	15	37	27	11	21	28	7	19	16	5	48	17	84	46	190	31	66	19	0	12	93	22	3	18
OTU460	2	0	0	0	0	0	0	0	0	0	0	0	0	0	0	0	0	0	0	4	4	0	0	0	0	0	0	0	0	0	0	1	0	0	0	0	0	13	0	0	0	0	2	0	0	0	0	0	1
OTU461	0	0	0	0	0	0	0	0	0	0	0	0	0	0	0	0	0	0	0	0	0	0	0	0	0	0	0	0	0	0	0	0	0	234	0	0	0	0	0	0	0	0	0	0	0	0	0	0	0
OTU462	0	0	0	0	0	0	0	0	0	0	0	0	0	0	0	0	14	0	0	0	0	0	0	0	0	0	0	0	0	0	0	0	0	0	0	0	0	0	0	0	0	0	3	0	0	0	1	0	0
OTU463	0	0	0	0	0	0	0	0	0	0	0	0	0	0	0	0	0	0	0	0	0	0	0	0	1	0	0	0	0	0	0	14	0	0	0	0	0	0	0	0	0	0	4	0	0	0	0	0	0
OTU464	0	0	0	0	0	0	0	0	0	0	0	0	0	0	1	0	2	0	0	0	1	0	2	0	0	0	0	0	0	0	0	0	0	0	0	0	0	0	0	3	0	0	0	0	0	0	0	0	0
OTU465	0	0	0	0	0	0	0	0	0	0	0	0	0	13	0	0	0	0	0	0	0	0	0	0	0	0	0	0	0	0	0	0	0	0	0	0	0	0	0	0	11	0	0	0	0	0	0	0	0
OTU466	0	0	0	0	0	0	0	0	0	0	0	0	0	0	0	1	0	10	0	0	0	3	0	0	0	0	3	0	5	0	0	0	0	0	0	0	24	0	0	0	14	0	4	0	0	0	0	0	0
OTU467	0	0	0	0	0	0	0	1	3	0	0	0	0	0	0	0	2	0	0	0	0	0	0	0	0	0	0	0	0	0	0	0	0	0	0	0	0	0	0	0	0	0	0	0	0	0	0	0	0
OTU468	0	0	0	0	0	0	0	0	0	0	0	4	0	0	0	0	0	0	0	0	0	0	0	0	0	0	0	0	0	0	0	0	0	0	0	0	0	0	0	0	0	0	3	0	0	2	0	0	0
OTU469	0	0	0	0	0	0	0	0	0	0	0	0	0	0	0	0	0	0	0	0	0	0	0	0	0	0	0	0	0	0	0	0	0	0	0	0	0	0	0	0	0	0	0	0	0	0	0	0	0
OTU47	273	0	8	0	27	0	17	0	0	0	100	5	0	2	0	8	5	4	19	5	21	10	34	1	0	44	15	13	1	12	54	239	309	0	222	18	138	0	62	15	231	0	88	16	205	86	177	101	56
OTU470	0	0	0	0	0	0	0	0	0	0	0	0	0	0	0	0	0	0	0	0	0	0	0	0	0	2	0	0	0	0	0	0	0	0	0	0	0	0	0	0	0	0	0	0	0	0	0	0	0
OTU471	0	0	0	0	0	0	0	0	0	0	0	0	0	0	0	0	0	0	0	0	0	0	0	0	0	0	0	0	0	0	0	0	0	0	0	0	0	0	0	5	0	0	5	0	0	0	0	0	0
OTU472	0	0	0	0	0	0	0	0	0	0	0	0	0	3	0	0	1	2	0	0	0	0	0	0	0	0	0	0	0	0	0	70	0	0	0	0	0	0	0	0	0	0	5	0	0	0	0	0	0
OTU474	0	0	0	0	0	0	0	0	0	0	0	0	0	0	0	0	0	0	0	0	40	0	0	0	0	0	0	0	0	0	0	0	0	0	0	0	0	0	0	0	0	0	0	0	0	0	0	0	0
OTU476	0	0	0	0	0	0	0	0	0	0	0	0	0	0	0	0	0	0	0	0	0	0	0	0	0	0	1	0	0	0	0	9	0	0	0	0	5	0	0	0	0	0	7	0	2	1	5	0	1
OTU477	0	0	0	0	0	0	2	0	0	0	0	0	0	0	0	0	0	0	0	0	0	0	0	0	0	0	1	0	0	0	0	0	0	0	0	0	0	0	0	0	0	0	0	0	0	0	0	0	0
OTU478	0	0	0	0	0	0	0	0	0	0	0	0	0	0	0	0	0	0	0	0	0	0	0	0	0	0	0	0	0	0	0	0	2	0	0	0	0	0	0	0	0	0	0	0	0	3	0	0	0
OTU479	0	0	0	0	0	0	0	0	0	0	0	0	0	0	0	0	0	0	0	0	0	0	0	0	0	0	0	0	0	0	0	0	0	0	0	0	0	0	0	0	0	0	0	0	0	0	0	0	0
OTU48	6	0	20	76	51	10	7	16	33	12	8	7	67	25	9	9	18	62	53	12	45	16	11	9	7	12	18	5	4	9	46	30	21	4	18	29	15	118	47	43	59	8	11	12	7	5	20	0	3
OTU480	0	0	0	10	0	0	0	3	0	0	0	0	0	0	0	0	61	0	0	0	0	0	16	0	1	0	0	0	0	0	2	0	0	0	0	0	10	0	0	23	0	0	1	2	0	0	0	0	0
OTU481	0	0	0	0	0	0	0	0	0	0	0	0	0	0	0	0	0	0	0	0	0	0	0	0	0	0	0	0	0	0	0	0	0	0	0	0	0	0	0	0	0	0	0	0	0	0	0	0	0
OTU482	101	0	0	0	0	0	0	0	0	0	1	0	0	0	0	0	0	0	0	0	0	0	0	0	0	0	0	0	0	0	0	0	0	0	0	0	0	0	0	0	0	0	0	0	0	0	0	0	0
OTU483	0	0	0	0	0	0	0	0	0	2	0	9	0	2	0	0	0	0	0	0	0	0	1	0	0	0	0	0	0	0	0	0	0	0	0	0	0	0	0	0	0	0	0	0	0	0	0	0	0
OTU484	0	0	0	0	0	11	0	0	0	0	0	7	0	0	0	0	0	0	0	0	23	0	0	0	0	0	0	0	0	0	0	0	0	0	0	0	0	0	0	0	0	0	2	0	0	0	0	0	0
OTU485	0	0	0	0	0	0	0	0	0	45	0	0	2	0	0	0	0	0	0	0	0	20	0	0	1	0	0	0	0	0	0	0	0	2	0	0	0	0	0	0	0	0	0	0	0	1	2	0	0
OTU486	5	0	16	0	0	0	0	0	0	0	0	58	0	1	0	0	1	0	1	0	14	0	0	0	0	0	0	0	0	0	0	0	5	0	0	0	0	0	0	0	0	0	3	0	0	0	3	0	0
OTU488	2	0	0	0	0	7	0	0	1	1	0	0	17	0	0	1	0	0	0	0	0	0	0	0	0	0	0	0	0	0	0	0	0	0	0	0	6	0	0	0	0	0	6	0	0	0	0	0	0
OTU489	0	0	0	0	0	0	0	0	0	0	0	0	0	7	0	0	0	0	0	0	0	0	0	0	15	0	0	0	0	0	0	4	0	0	0	0	0	0	0	0	0	0	0	0	0	0	0	0	0
OTU49	0	0	29	0	26	10	0	2	7	0	0	22	142	14	12	165	99	110	23	140	158	218	178	67	83	89	134	476	61	54	48	59	44	24	95	76	173	15	11	145	52	64	146	48	283	14	60	21	24
OTU491	0	0	0	0	0	0	0	0	0	0	0	0	0	0	0	0	0	0	0	0	0	0	0	0	0	0	0	0	0	0	0	0	0	0	0	0	0	0	0	0	0	0	2	0	0	0	0	0	1
OTU492	0	0	0	0	0	0	0	0	0	0	0	18	0	0	0	0	0	0	0	0	43	0	16	0	0	0	0	0	0	0	0	0	0	0	0	0	0	0	0	0	0	0	0	0	0	0	0	0	0
OTU493	0	0	80	0	0	0	0	0	0	0	0	0	0	0	0	0	0	0	0	0	0	0	0	0	0	0	0	0	0	0	0	0	0	0	0	0	0	0	0	0	0	0	0	0	0	62	0	0	0
OTU494	0	0	20	0	0	0	0	0	0	0	0	0	8	0	0	0	3	0	0	0	17	0	0	0	0	0	0	1	0	0	0	0	0	0	0	0	0	0	0	1	0	0	1	0	7	3	0	3	1
OTU495	0	0	0	0	0	0	0	0	0	0	0	0	0	0	0	0	4	0	0	0	15	0	0	0	0	0	0	0	0	0	0	0	0	0	0	0	0	0	0	0	0	0	0	0	0	153	0	0	0
OTU496	0	0	0	0	0	0	0	0	0	0	0	0	0	0	0	0	0	0	0	0	0	0	0	0	0	0	0	0	0	0	0	0	0	0	0	0	0	0	0	0	0	0	0	0	0	0	0	0	0
OTU497	0	0	0	0	0	0	0	0	0	0	0	0	0	0	0	0	0	0	0	0	0	0	0	0	0	0	0	0	0	0	0	0	0	0	0	0	0	0	0	0	0	0	0	0	0	0	0	0	0
OTU498	0	0	0	0	0	0	0	0	0	0	0	7	0	20	0	0	7	0	0	0	3	0	0	0	7	0	0	0	0	4	0	0	0	0	0	0	0	0	0	0	0	0	0	0	0	0	0	0	0
OTU499	0	0	0	0	0	0	0	0	0	0	0	0	0	0	0	0	0	0	0	0	0	0	0	0	0	0	0	0	0	0	0	0	0	0	0	0	136	0	0	0	0	0	0	0	0	0	0	0	0
OTU5	168	1	189	404	236	332	460	51	212	341	59	31	595	416	27	64	603	370	520	648	374	67	463	20	1342	128	72	289	254	572	46	165	81	469	132	932	340	1423	116	1296	424	1759	2494	5567	359	75	124	78	121
OTU50	13	0	66	1	40	30	27	7	47	2	19	9	24	16	0	7	61	28	39	6	14	2	30	4	32	2	24	22	2	18	57	79	19	72	19	57	32	22	18	34	43	25	118	9	41	27	101	36	7
OTU500	0	0	0	0	0	0	0	0	0	0	0	0	0	0	0	0	0	0	0	0	0	0	0	0	0	0	0	0	0	0	0	0	0	104	0	0	0	0	0	0	0	0	0	0	0	0	0	0	0
OTU501	0	0	0	0	0	0	0	0	0	0	0	0	13	0	0	0	0	0	0	0	0	0	0	0	0	0	0	0	0	0	0	0	0	0	0	0	0	0	0	0	0	0	0	0	0	1	0	0	0
OTU502	0	0	0	0	0	0	0	1	0	0	0	0	0	0	0	0	0	0	0	0	0	0	0	0	0	0	0	0	0	0	0	0	0	0	0	0	0	0	0	0	0	1	1	0	0	2	0	0	0
OTU503	0	0	0	0	0	0	0	0	0	0	0	0	0	0	0	0	0	0	0	0	0	0	0	0	0	0	0	0	0	0	0	0	0	0	0	0	0	0	0	0	0	0	0	0	0	0	0	0	0
OTU504	0	0	0	0	1	0	0	0	0	547	0	0	0	0	0	0	0	0	0	0	0	0	0	0	0	0	0	0	0	0	0	0	0	0	0	0	0	0	0	0	0	0	0	0	0	0	0	0	0
OTU505	0	0	0	0	0	0	0	0	0	0	0	0	0	0	0	0	0	0	0	0	0	0	0	0	0	0	0	0	0	0	0	0	0	0	0	0	0	0	0	0	0	0	0	0	0	0	0	0	0
OTU506	0	0	0	0	0	0	0	0	0	0	0	0	0	5	0	0	0	0	0	0	0	0	0	0	0	0	0	3	0	0	0	0	0	0	0	0	0	0	0	0	0	0	0	0	0	0	0	0	0
OTU507	0	0	0	2	0	0	0	0	0	0	0	0	0	0	0	0	7	0	0	0	0	0	0	0	0	0	0	0	0	4	0	0	15	0	0	14	2	0	0	0	0	0	12	0	3	0	0	0	0
OTU508	0	0	0	0	0	32	0	0	0	0	0	0	0	0	0	0	19	0	0	0	0	0	0	0	0	0	0	0	0	0	0	0	0	0	0	0	0	0	0	0	0	0	0	0	0	0	0	0	0
OTU509	2	0	0	0	0	0	10	0	4	60	1	0	0	1	1	0	0	0	0	7	3	25	7	0	0	1	8	7	3	0	0	1	0	0	0	0	0	0	0	0	0	0	7	0	2	60	0	0	1
OTU51	15	0	74	0	820	146	46	1	34	7	10	2	38	88	11	7	31	0	12	14	19	1	0	0	49	8	4	0	5	3	1	15	8	126	25	9	36	123	16	34	6	10	19	12	36	1	4	5	6
OTU511	62	0	0	0	0	0	0	0	0	0	55	0	0	0	0	0	0	0	0	0	0	0	0	0	0	0	0	0	0	0	0	0	0	0	0	0	0	0	0	0	0	0	1	0	0	0	0	0	0
OTU513	0	0	0	0	0	0	0	0	0	0	0	0	0	0	0	0	0	0	0	0	0	0	0	0	0	0	0	0	0	0	0	0	0	0	0	0	0	0	0	0	0	0	0	0	0	0	0	0	0
OTU514	0	0	0	0	0	0	0	0	0	0	0	0	0	0	0	0	15	0	0	0	0	0	0	0	0	0	0	0	0	11	0	0	0	0	0	0	0	0	0	0	0	0	0	0	0	0	0	0	0
OTU515	0	0	0	0	0	0	0	0	0	0	0	0	0	0	0	0	6	0	0	0	8	2	6	2	0	0	0	6	0	1	0	1	0	0	0	0	0	0	0	0	0	0	3	0	0	0	0	0	0
OTU516	0	0	0	0	0	0	0	0	0	0	0	0	0	0	0	0	0	0	0	0	0	0	0	0	0	0	0	0	0	0	0	0	1	0	0	0	0	0	0	0	19	0	0	0	0	0	0	0	0
OTU517	0	0	0	0	0	0	0	0	0	0	0	0	0	0	0	0	0	0	0	0	1	0	0	0	1	0	0	0	0	0	0	0	2	0	0	0	0	0	0	0	0	0	0	0	0	0	0	0	0
OTU518	0	0	1	0	17	0	0	2	0	0	0	0	5	0	0	1	9	0	0	0	0	0	0	0	0	1	1	0	0	0	0	0	2	14	2	0	3	0	0	0	0	0	9	0	1	0	0	0	4
OTU519	0	0	0	0	0	0	0	0	0	0	0	0	0	0	1	0	0	0	0	0	0	0	0	0	0	0	0	0	0	0	0	0	8	0	0	0	0	0	0	0	0	1	1	0	1	0	0	0	0
OTU52	36	0	81	66	267	64	80	20	75	43	12	12	74	127	2	51	82	72	56	32	265	16	115	15	74	19	36	75	30	59	27	48	31	27	10	139	79	252	5	98	69	40	202	120	100	9	41	12	17
OTU520	25	0	5	1	5	0	23	0	2	4	6	2	7	1	0	14	0	4	0	2	2	1	0	1	4	6	1	5	0	2	0	3	1	0	10	0	1	0	3	7	0	0	11	0	10	26	3	1	4
OTU522	0	0	0	0	0	0	0	0	0	0	0	0	0	0	0	0	0	0	0	0	0	0	1	0	0	0	0	0	0	0	0	0	0	0	0	0	0	0	0	0	0	0	0	0	0	0	0	0	0
OTU523	1	0	7	0	3	0	0	0	0	0	0	0	0	5	0	0	0	0	0	0	0	0	0	0	0	0	0	4	0	0	0	0	0	0	0	0	0	0	0	0	3	0	0	0	0	0	1	0	0
OTU524	0	0	0	0	5	0	0	1	0	0	0	0	0	2	0	3	6	0	0	0	5	0	0	0	0	7	0	0	2	0	0	0	0	0	0	0	10	18	0	1	0	0	11	0	0	0	0	0	0
OTU525	0	0	0	0	0	0	0	0	0	0	0	0	0	0	0	0	0	0	2	0	0	0	0	0	1	0	0	0	0	0	11	0	0	0	0	0	0	0	0	0	0	0	0	0	0	0	0	0	0
OTU526	0	0	0	0	0	0	0	0	0	0	0	0	0	0	0	0	0	0	0	0	4	0	0	0	18	0	0	0	0	0	0	0	0	0	0	0	0	0	0	0	0	0	8	0	0	0	0	0	0
OTU527	0	0	0	0	0	0	0	0	0	0	0	10	0	0	0	0	0	0	3	0	8	0	0	0	0	0	0	0	0	0	0	0	0	0	0	0	0	0	0	0	0	0	0	0	0	21	0	0	0
OTU528	0	0	0	0	0	0	0	0	0	0	2	0	1	0	0	0	0	0	0	0	0	0	0	0	0	0	0	0	0	0	0	0	6	0	0	0	0	0	0	0	0	0	10	0	0	1	0	0	0
OTU53	34	0	234	100	141	79	56	4	59	15	20	13	188	71	1	46	74	114	67	28	92	15	53	10	133	23	140	18	30	77	15	83	32	8	38	52	117	145	37	64	48	24	95	36	79	17	23	28	33
OTU530	0	0	22	1	2	0	2	0	6	218	0	28	1	0	1	3	0	0	6	2	28	0	3	0	0	1	2	0	0	0	3	0	0	0	0	0	2	0	5	0	2	0	2	0	33	46	0	0	1
OTU533	0	0	0	0	0	0	0	0	1	0	0	1	0	0	0	0	4	0	11	0	3	0	0	0	51	0	0	0	0	26	3	0	0	0	1	0	0	0	0	0	9	0	8	0	0	0	0	0	4
OTU534	0	0	0	0	0	0	0	0	2	0	0	0	0	3	0	0	0	0	0	0	0	0	0	0	0	0	0	0	0	0	0	1	12	0	0	0	0	0	0	0	0	0	0	0	0	0	0	0	0
OTU535	0	0	0	9	0	0	13	1	1	0	1	0	0	9	0	0	0	0	0	0	0	0	0	0	0	0	0	1	0	0	0	0	0	14	2	0	0	0	6	0	0	0	2	0	2	0	0	0	0
OTU536	0	0	0	0	0	0	0	0	0	0	0	51	0	0	0	0	0	0	0	0	0	0	40	0	0	0	0	0	0	0	0	0	0	2	0	0	0	0	0	0	0	0	0	0	0	0	0	0	0
OTU537	0	0	0	0	0	0	0	0	0	0	0	0	0	0	0	0	0	0	0	0	0	0	0	0	0	0	0	0	0	0	0	0	0	128	0	0	0	0	0	0	0	0	0	0	0	0	0	0	0
OTU538	0	0	0	0	0	0	0	0	0	0	0	0	0	0	0	0	0	0	0	0	0	0	0	0	0	0	0	0	0	0	0	0	0	0	0	0	0	0	0	0	0	0	0	0	0	0	0	0	0
OTU539	0	0	0	0	0	0	0	0	0	0	0	0	0	0	0	0	0	0	0	0	0	0	0	0	0	0	0	0	0	0	0	0	0	0	0	0	0	0	1	0	0	0	0	0	0	0	0	0	0
OTU54	0	0	43	23	0	3	37	4	8	1	1	12	116	9	12	8	103	110	36	15	167	27	83	0	86	20	150	207	17	24	159	44	57	31	91	37	157	55	31	118	51	136	113	47	98	160	92	12	18
OTU540	0	0	0	0	0	0	0	0	0	0	0	0	0	0	0	0	0	0	0	0	0	0	0	0	0	0	0	0	0	0	0	0	0	0	0	0	0	0	0	0	0	0	0	0	0	0	0	0	0
OTU541	0	0	0	0	0	0	0	0	0	0	0	0	0	0	0	0	0	0	0	0	0	5	0	0	0	0	0	0	0	0	0	0	0	0	0	0	0	0	0	0	0	0	0	0	0	0	0	0	0
OTU542	0	0	0	0	0	0	2	0	0	0	0	0	0	0	1	0	0	0	0	0	0	0	0	0	10	0	0	0	0	0	0	0	0	0	0	0	0	0	0	0	0	0	1	0	0	2	8	0	0
OTU543	0	0	0	0	0	0	0	0	0	0	3	4	0	2	1	0	2	0	0	0	0	0	3	0	7	0	0	0	0	2	0	5	0	0	0	0	0	0	0	2	0	0	3	0	1	45	0	0	0
OTU545	0	0	0	0	0	0	0	0	0	0	0	0	0	0	0	0	0	0	0	0	29	0	0	0	0	0	0	0	0	3	0	0	0	0	0	3	0	0	0	0	0	0	0	0	0	0	0	0	0
OTU546	0	0	0	0	0	0	0	0	0	0	0	0	0	0	0	0	0	0	0	0	0	0	0	0	0	0	0	0	0	0	0	0	0	0	0	0	0	0	0	0	0	0	0	0	0	0	0	0	0
OTU547	0	0	1	0	0	2	0	0	2	3	0	0	0	1	0	0	2	11	0	25	8	1	0	0	21	0	0	0	6	4	0	5	0	2	0	0	1	8	1	6	26	1	38	1	2	5	0	0	2
OTU549	0	0	4	0	0	0	0	0	0	0	0	0	0	0	0	0	0	0	0	0	35	0	0	0	0	0	0	0	0	0	0	0	0	0	0	0	0	0	0	0	0	0	4	0	0	0	8	0	0
OTU55	0	0	0	0	0	0	0	0	0	0	0	0	0	0	0	1	8	0	9	0	0	0	0	3	0	0	0	0	0	0	0	543	0	0	6	0	0	0	0	0	189	0	0	0	0	0	52	0	14
OTU550	0	0	0	0	0	0	0	0	0	0	0	0	0	0	0	0	9	0	0	0	0	0	0	0	2	0	0	0	0	0	0	0	0	0	0	0	0	0	0	0	0	0	0	0	0	0	0	0	0
OTU551	0	0	0	0	0	0	0	0	0	2	0	0	0	0	0	0	0	1	0	0	1	0	0	0	0	0	0	0	0	0	0	0	0	0	0	0	1	0	0	0	0	0	0	0	0	0	0	0	0
OTU552	0	0	0	0	0	0	0	0	0	0	0	0	0	3	0	0	0	0	0	0	0	0	0	0	0	0	0	0	0	0	0	0	0	0	0	0	0	0	0	0	0	0	2	0	0	0	0	0	0
OTU554	0	0	0	0	0	0	0	0	0	0	0	0	0	1	1	0	11	0	0	0	0	0	0	2	0	0	3	0	0	0	0	2	0	0	0	0	0	0	0	0	0	0	1	0	0	0	0	0	0
OTU555	0	0	0	0	0	0	0	0	0	0	0	0	0	0	0	0	0	0	0	0	0	0	0	0	0	0	0	0	0	0	0	0	0	0	0	0	0	0	0	0	0	0	0	0	0	0	0	0	0
OTU556	0	0	0	28	0	0	0	0	1	0	0	4	0	0	0	0	0	10	0	0	34	0	0	0	1	0	0	0	0	0	0	0	10	0	0	0	0	0	0	0	12	0	2	0	0	7	5	0	0
OTU557	0	0	0	0	0	0	0	0	0	0	0	0	0	0	0	0	0	0	0	0	0	0	0	0	0	0	0	0	0	0	0	0	0	0	0	0	0	0	0	0	0	0	0	0	0	0	0	0	0
OTU558	0	0	0	0	0	0	0	0	0	0	0	0	0	0	0	0	0	0	0	0	0	0	0	0	0	0	0	0	0	0	0	0	0	0	0	0	0	0	0	0	0	0	0	0	0	0	0	0	0
OTU56	42	0	54	216	139	37	106	1	31	23	22	0	0	8	8	0	85	7	84	0	57	0	34	0	146	0	0	1	0	0	0	0	0	1	1	0	0	0	0	162	14	39	0	0	0	0	0	0	0
OTU560	0	0	0	0	0	0	0	0	0	0	0	13	7	0	1	0	0	0	0	0	7	0	0	0	1	0	0	0	0	0	0	0	0	0	7	0	0	0	0	0	0	0	3	0	0	11	0	0	0
OTU561	10	0	7	0	20	0	0	0	0	0	0	16	0	0	0	0	0	12	0	0	5	0	0	0	0	0	1	0	0	0	10	1	0	1	0	1	5	0	0	0	0	0	0	0	0	10	2	0	0
OTU562	0	0	0	2	0	0	0	0	0	3	0	0	0	0	0	0	0	0	8	0	0	0	0	0	0	0	0	2	0	0	0	0	0	0	0	0	0	0	0	0	0	0	4	0	10	0	0	0	0
OTU563	0	0	22	0	0	0	0	0	0	0	0	0	0	0	0	0	0	0	5	0	0	0	0	0	0	0	0	0	0	0	0	0	0	0	0	0	0	0	0	0	0	0	8	0	0	0	7	0	0
OTU565	0	0	0	0	0	0	0	0	0	0	0	0	0	0	0	0	0	0	0	0	0	0	0	0	0	0	0	0	0	0	0	0	0	0	0	0	0	0	0	0	0	0	0	0	4	0	0	0	0
OTU566	0	0	0	0	0	0	0	0	0	0	0	0	0	0	0	0	0	0	0	0	0	0	0	0	0	0	0	0	0	0	0	0	0	0	0	0	0	0	0	0	0	0	0	0	0	0	0	0	0
OTU567	0	0	0	0	0	0	0	0	0	0	0	0	0	0	0	0	0	0	0	0	0	0	0	0	0	0	0	0	0	0	0	0	0	0	0	0	0	0	0	0	0	0	0	0	0	0	0	0	0
OTU568	0	0	0	0	0	0	0	0	0	0	0	0	0	0	0	0	0	0	0	0	1	0	0	0	0	0	0	0	0	0	0	0	0	0	0	0	0	0	0	0	0	0	0	0	0	0	0	0	0
OTU569	2	0	0	0	0	0	0	0	6	11	0	30	0	0	13	0	0	0	1	0	35	0	0	0	0	0	0	0	0	0	0	0	0	0	0	0	0	0	0	0	0	0	2	0	0	0	0	0	0
OTU57	65	0	0	85	0	3	53	5	4	34	3	5	31	64	13	0	100	52	33	32	91	14	7	9	71	14	10	37	4	21	0	0	41	67	0	95	15	94	0	36	0	643	90	63	19	0	0	0	3
OTU571	0	0	0	34	0	0	0	0	0	0	0	0	0	4	0	0	0	0	0	4	5	0	0	0	0	0	0	0	0	6	0	0	0	0	0	0	0	0	0	0	0	0	3	0	0	0	2	0	0
OTU572	0	0	0	0	0	0	0	0	0	0	0	3	0	0	0	0	0	0	0	0	0	0	0	0	0	0	0	0	0	0	0	0	0	0	0	0	0	0	0	0	0	0	0	0	0	0	0	0	0
OTU573	0	0	0	0	0	0	0	0	0	0	0	0	0	0	0	0	0	0	0	3	0	0	10	0	1	0	0	0	0	0	0	0	0	0	0	0	0	0	0	0	0	0	15	0	0	0	0	0	0
OTU574	0	0	0	0	0	0	0	0	11	0	0	0	0	0	1	0	9	0	2	0	0	0	0	0	13	0	0	0	0	0	0	0	0	0	0	0	0	0	0	0	0	0	3	0	0	0	0	0	0
OTU575	0	0	0	0	0	0	0	0	0	0	0	6	0	0	0	0	0	0	0	0	0	0	0	0	0	0	0	0	0	0	0	0	0	0	0	0	0	0	0	0	0	0	0	0	0	2	20	0	0
OTU576	0	0	0	3	0	0	0	0	0	0	0	0	0	0	0	0	0	0	0	0	1	0	0	0	0	0	0	2	0	0	0	0	0	0	0	0	0	0	0	0	0	0	0	0	0	0	0	0	0
OTU577	0	166	0	0	0	0	0	7	4	0	0	0	0	0	0	0	0	0	0	0	0	0	0	0	0	0	0	0	0	0	0	0	0	0	0	0	0	0	0	0	0	0	0	0	0	0	0	0	0
OTU578	0	0	0	0	0	0	0	0	0	0	0	12	0	0	0	0	0	0	0	0	0	0	0	0	0	0	0	0	0	0	0	0	0	0	0	0	0	0	0	0	0	0	0	0	0	153	0	0	0
OTU58	0	0	0	0	0	2	39	0	19	0	0	18	19	3	0	55	17	77	64	69	40	58	81	28	39	35	55	81	29	24	24	24	3	0	34	20	80	12	6	17	14	0	49	10	64	2	14	4	3
OTU580	0	0	0	0	0	0	0	0	0	0	0	0	0	0	0	0	0	0	0	0	0	0	0	0	0	0	0	0	0	0	0	0	0	0	0	2	0	0	0	0	0	0	0	0	0	0	3	0	0
OTU581	0	0	0	0	0	0	0	0	3	0	0	0	0	0	0	0	0	0	0	0	0	0	0	0	0	0	0	0	0	0	0	0	0	0	0	0	0	0	0	0	0	0	0	0	0	0	25	0	0
OTU582	122	0	0	0	0	0	0	0	0	0	52	0	0	0	0	0	0	0	0	0	0	2	0	0	0	0	0	0	0	0	0	0	0	0	0	0	0	0	0	0	0	0	0	0	0	0	0	0	0
OTU583	0	0	0	0	0	0	0	0	0	6	0	0	0	0	0	0	0	0	0	0	0	0	0	0	0	0	0	0	0	0	0	0	0	0	0	0	0	0	0	0	0	0	0	0	0	0	0	0	0
OTU584	0	0	0	0	0	0	0	0	0	0	0	0	0	0	0	0	0	0	89	0	0	0	0	0	0	0	0	0	0	0	0	0	0	0	0	0	0	0	0	0	0	0	0	0	0	0	0	0	0
OTU585	16	0	0	0	0	0	0	0	0	195	0	0	0	0	0	0	0	0	0	0	0	0	0	0	0	0	0	0	0	0	0	0	0	0	0	0	0	0	0	0	0	0	0	0	0	0	0	0	0
OTU586	0	0	9	4	0	0	0	0	0	0	0	0	0	0	0	0	0	0	0	0	0	0	0	0	0	0	0	0	0	0	0	0	0	0	0	0	0	0	0	0	0	0	3	0	0	1	0	0	0
OTU587	0	0	0	0	0	0	0	0	0	0	0	0	0	0	0	0	0	0	0	0	5	0	0	0	0	0	0	0	0	0	0	0	0	0	2	0	0	0	0	0	0	0	2	0	0	4	0	0	0
OTU588	0	0	73	0	0	0	0	0	0	0	0	0	0	0	0	0	0	0	0	0	0	0	0	0	0	0	0	0	0	0	0	0	0	0	0	0	0	0	0	0	0	0	0	0	0	0	0	0	0
OTU589	0	0	26	0	0	0	0	0	0	0	0	11	0	0	0	0	0	0	0	0	0	0	0	0	0	0	0	0	0	2	0	0	0	0	0	0	0	0	0	0	0	0	0	0	0	18	0	0	0
OTU59	3818	0	0	0	1	0	6	0	1	0	4753	0	0	6	0	0	0	0	16	0	0	0	0	0	0	0	0	0	0	0	0	0	0	0	0	0	0	0	0	0	0	0	5	0	4	0	0	0	1
OTU590	3	0	0	0	0	1	3	0	0	0	0	0	2	10	0	0	3	0	1	0	1	0	0	0	0	0	0	0	1	2	0	0	0	0	0	0	0	0	0	0	0	5	12	0	3	0	0	0	2
OTU591	0	0	0	0	0	0	0	0	0	0	0	0	0	0	0	0	0	0	0	0	0	0	0	0	0	0	0	0	0	0	0	0	0	0	0	0	0	0	0	0	0	0	12	0	3	0	0	0	0
OTU592	12	0	0	0	0	0	2	0	0	0	0	4	0	0	0	0	0	0	5	0	20	0	0	0	0	0	0	2	6	4	0	0	0	0	0	0	0	6	0	0	0	1	1	0	0	0	15	0	0
OTU593	2	0	2	0	0	0	5	0	0	0	0	5	0	6	0	0	0	0	2	0	49	0	4	0	0	0	0	0	0	0	1	0	1	0	0	1	0	0	0	10	7	0	8	0	0	0	7	0	0
OTU594	85	0	0	0	0	0	0	0	0	0	54	0	0	0	0	0	0	0	0	0	0	0	0	0	0	0	0	0	0	0	0	0	0	0	0	0	0	0	0	2	0	0	0	0	0	0	0	0	0
OTU597	0	0	0	0	0	0	0	0	0	0	0	0	0	0	0	0	0	0	0	0	119	0	0	0	0	0	0	0	0	2	0	0	0	0	0	0	0	0	0	0	0	0	0	0	2	0	0	0	0
OTU598	0	0	0	0	0	0	0	0	0	0	0	0	0	0	0	0	0	0	0	0	0	0	0	0	10	0	0	0	0	0	0	0	0	0	0	0	0	0	0	0	0	0	0	0	0	0	0	0	0
OTU599	0	0	0	0	0	0	0	0	0	0	0	0	0	0	0	0	0	0	0	0	0	0	0	0	0	0	0	0	0	0	0	0	0	0	0	0	0	0	0	0	0	0	0	0	0	0	0	0	0
OTU6	327	0	1813	286	462	676	778	171	549	190	82	27	1005	7933	165	147	1274	677	1175	254	1041	86	1070	55	1107	223	142	332	144	246	444	563	486	721	466	599	1008	2431	540	1658	597	549	1502	971	829	150	800	150	128
OTU60	6	0	32	98	19	9	69	7	6	1	0	32	16	0	0	6	20	49	25	5	82	10	22	3	33	11	12	19	0	39	5	8	9	3	93	20	13	54	17	16	76	10	18	3	14	3	69	1	2
OTU600	0	96	0	0	0	0	0	13	0	0	0	0	0	0	0	0	0	0	0	0	0	0	0	0	0	0	0	0	0	0	0	0	0	0	0	0	0	0	0	0	0	0	0	0	0	0	0	0	0
OTU601	0	0	0	0	0	0	0	0	0	0	0	0	7	0	0	0	0	0	0	0	0	0	0	0	0	0	0	0	0	0	0	0	0	0	0	0	0	0	0	0	0	0	0	0	0	0	0	0	0
OTU602	0	0	0	0	0	0	0	0	0	0	0	0	0	0	8	0	0	8	4	0	0	0	28	0	0	0	0	0	0	0	0	0	0	0	0	0	0	0	0	0	0	0	0	0	0	0	0	0	0
OTU603	0	0	0	0	0	0	3	0	0	0	0	0	0	0	0	0	0	0	0	0	0	0	0	0	0	0	0	0	0	0	0	0	0	0	0	0	0	0	0	0	0	0	0	0	0	2	0	0	0
OTU606	0	0	0	0	0	0	0	0	0	7	0	0	0	0	1	0	0	0	3	0	4	0	0	0	0	0	0	0	0	0	0	0	0	0	1	0	0	0	0	8	0	0	0	0	0	0	0	0	0
OTU607	0	0	17	0	0	0	0	0	0	0	0	4	0	0	0	0	0	0	13	0	0	0	0	0	0	0	0	0	0	0	0	0	1	0	0	0	0	0	0	2	0	0	0	0	0	0	0	0	0
OTU608	0	0	0	0	0	0	0	0	1	0	2	1	0	0	0	0	4	23	70	0	14	0	0	0	0	0	0	7	0	0	0	0	0	0	0	0	0	0	14	0	0	0	2	0	0	0	0	0	0
OTU609	0	38	0	0	0	0	0	0	0	0	0	0	0	0	0	0	0	0	0	0	0	0	0	0	0	0	0	0	0	0	0	0	0	0	0	0	0	0	0	0	0	0	0	0	0	0	0	0	0
OTU61	22	0	2	0	3	0	1	0	0	32	8	3	0	0	0	1	1	6	4	0	9	5	0	0	17	50	4	8	0	2	10	4	331	2	104	1	7	10	5	34	78	24	22	0	32	38	30	4	16
OTU611	2	0	0	0	0	0	0	0	0	0	0	4	0	0	0	0	0	0	0	0	2	3	0	0	0	0	0	7	0	0	0	0	0	0	0	0	0	0	0	0	0	0	1	0	0	10	0	0	0
OTU613	0	0	0	0	0	7	0	0	1	0	2	7	1	3	0	0	0	0	0	3	14	0	0	0	0	0	0	0	0	0	1	0	0	2	0	3	11	7	0	29	0	0	4	4	4	19	1	3	0
OTU614	0	0	0	0	0	0	0	0	0	0	0	0	0	0	0	0	0	0	0	0	0	0	0	0	0	0	0	0	0	0	0	0	0	29	0	0	0	0	0	0	0	0	0	0	0	0	0	0	0
OTU615	0	0	0	0	0	0	0	0	0	0	0	0	0	0	0	0	0	0	0	0	0	0	0	0	0	0	0	0	0	0	0	0	0	191	0	0	0	0	0	0	0	0	0	0	0	0	0	0	0
OTU617	0	0	0	0	0	0	0	0	0	0	0	0	0	0	0	5	0	0	0	17	0	0	0	0	0	0	0	0	0	0	0	0	0	0	0	0	0	0	0	0	0	0	0	0	0	0	0	0	0
OTU618	0	0	0	0	0	0	0	0	0	0	0	0	0	0	0	0	0	0	0	0	0	0	0	0	0	0	0	0	0	0	0	0	0	110	0	0	0	0	0	0	0	0	0	0	0	0	0	0	0
OTU619	0	0	0	0	0	0	0	0	0	0	0	0	0	0	0	0	0	0	0	0	8	0	10	7	0	0	0	0	0	0	7	0	0	0	0	0	0	0	0	0	0	0	0	0	1	0	0	0	0
OTU62	0	0	7	17	2	9	32	0	0	0	0	11	42	12	0	50	56	11	0	24	21	44	181	12	69	18	43	90	16	17	28	20	23	0	5	19	67	0	0	15	31	17	39	56	78	0	34	6	14
OTU620	0	0	0	0	0	2	0	0	2	1	0	0	0	0	0	0	0	0	3	0	0	0	0	0	0	0	0	0	0	0	0	0	0	0	0	0	0	0	0	0	0	0	0	0	0	0	0	0	0
OTU622	0	0	0	0	0	0	0	0	0	0	0	0	0	0	0	0	0	0	0	0	0	0	0	0	0	0	0	0	0	0	0	0	0	0	0	0	0	0	0	0	0	0	0	0	0	0	0	0	0
OTU623	0	0	0	0	15	1	0	0	0	0	0	0	0	0	0	0	0	0	11	0	0	0	0	0	2	0	0	2	0	0	0	0	0	0	0	0	0	0	0	11	0	0	2	4	0	0	0	0	1
OTU624	0	0	0	0	0	0	0	0	0	0	0	0	0	18	0	0	0	8	0	0	0	0	0	0	0	0	10	0	0	0	0	0	0	0	0	0	0	0	0	5	0	0	3	2	0	0	0	0	0
OTU626	0	0	0	0	0	0	0	0	0	0	0	2	0	0	0	0	1	0	0	5	0	0	0	0	0	0	0	0	0	2	0	0	1	0	0	0	0	0	0	0	0	3	3	0	0	0	0	0	0
OTU627	50	0	0	0	0	0	0	0	0	0	32	0	0	0	0	0	0	0	0	0	5	0	0	0	0	0	0	0	0	0	0	0	0	0	0	0	0	0	0	0	0	0	0	0	0	0	0	0	0
OTU628	0	0	9	0	0	0	0	0	0	0	0	5	0	0	0	0	0	0	0	0	0	0	0	0	0	0	0	0	0	0	0	0	0	0	0	0	0	0	0	0	0	0	20	0	0	11	0	0	0
OTU629	0	0	0	0	0	0	0	0	0	0	0	0	0	6	0	0	0	0	0	0	0	0	0	0	0	0	0	0	0	0	0	0	0	0	1	0	0	0	0	12	0	0	6	0	0	0	0	0	0
OTU63	13	0	90	770	28	73	56	16	83	13	19	26	38	55	17	15	148	67	100	10	141	33	26	20	122	7	26	20	14	62	115	337	15	12	78	37	350	189	30	10	625	66	66	45	39	139	70	36	31
OTU630	0	0	0	0	0	0	0	0	0	0	0	0	0	0	1	0	0	0	0	0	0	0	0	0	0	0	0	0	0	0	0	0	0	0	0	0	0	7	0	0	0	0	0	0	0	7	0	0	0
OTU632	0	0	0	10	0	0	0	0	0	0	0	0	11	0	0	0	6	0	0	0	0	0	0	0	0	0	1	0	0	0	0	0	5	0	0	0	0	0	0	1	0	0	0	0	0	0	0	0	0
OTU633	0	0	0	0	0	0	0	0	0	0	0	0	0	0	0	0	0	0	0	0	0	0	0	0	0	0	0	0	1	0	0	0	0	0	0	0	0	0	0	0	0	0	0	0	0	0	0	0	0
OTU634	0	0	0	0	0	0	0	0	0	1	0	1	0	0	0	0	0	0	0	0	0	0	0	0	0	0	0	0	0	0	0	0	0	0	0	0	0	0	0	0	0	0	0	0	0	0	0	0	0
OTU635	0	0	0	0	0	0	0	0	0	0	0	0	0	0	0	0	0	0	0	0	0	0	0	0	0	0	0	0	0	0	0	0	0	0	0	0	0	0	0	0	0	0	0	0	0	0	0	0	0
OTU636	0	0	0	0	0	0	0	0	0	0	1	0	9	1	0	0	0	0	0	0	0	0	0	0	0	0	0	0	0	0	2	0	0	0	0	0	0	0	0	0	0	0	0	0	0	0	0	0	0
OTU637	0	0	0	0	0	0	0	0	0	0	0	0	0	0	0	0	0	0	0	0	0	0	0	0	0	0	0	0	0	1	0	0	0	0	0	0	0	0	0	0	0	0	1	0	0	0	0	0	0
OTU638	0	0	0	0	0	0	0	0	0	0	0	0	0	0	0	0	0	0	0	0	0	0	1	0	0	0	0	0	0	0	0	0	0	0	0	0	0	0	0	0	1	0	0	6	0	0	0	0	0
OTU639	0	0	0	0	0	0	0	0	0	0	0	0	0	0	0	0	0	0	0	0	0	0	0	0	0	0	0	11	0	0	0	0	0	0	0	0	0	0	0	0	0	0	1	0	0	56	0	0	1
OTU64	37	0	0	0	4	29	9	0	10	17	0	0	7	4	7	0	3	7	6	1	38	0	14	0	4	1	12	0	0	0	0	0	0	0	0	3	5	10	0	3	3	0	11	6	10	1	10	0	0
OTU640	0	0	0	0	0	0	0	0	0	0	0	0	93	0	0	0	0	0	0	0	5	0	0	0	0	0	0	0	0	0	0	0	0	0	0	0	0	0	0	0	0	0	2	0	0	0	0	0	0
OTU641	40	0	16	0	0	0	0	0	4	0	1	0	0	15	1	5	6	0	8	0	27	0	0	0	6	0	8	0	12	0	1	2	1	14	2	1	1	3	1	1	4	0	4	0	1	0	0	0	0
OTU642	0	0	0	0	0	0	0	6	0	0	0	0	0	0	0	0	0	0	0	0	0	0	0	0	0	0	0	0	0	0	0	0	0	0	0	0	0	0	0	0	0	0	0	0	0	0	0	0	0
OTU643	0	0	0	10	0	0	0	0	0	0	0	2	3	0	3	0	0	0	0	0	5	0	0	0	0	0	0	0	0	0	0	0	0	0	0	4	0	0	0	0	2	0	0	0	0	3	0	0	0
OTU645	0	0	0	0	0	0	0	0	12	0	0	0	0	0	0	0	16	0	0	0	0	0	0	0	28	0	0	0	0	0	0	0	0	0	0	12	0	0	0	11	0	0	4	0	0	0	0	0	9
OTU646	0	0	0	0	0	0	0	0	0	0	0	0	0	0	0	0	0	0	0	0	0	0	0	5	0	0	0	0	0	0	0	0	0	0	0	0	0	0	0	20	0	0	0	0	0	0	0	0	0
OTU647	0	0	0	0	0	0	0	0	0	0	0	0	0	0	0	0	0	0	0	0	0	0	0	0	0	0	0	0	0	0	0	0	0	0	0	0	0	0	0	0	0	0	0	0	0	0	6	0	0
OTU649	0	0	0	0	0	0	4	0	0	0	0	0	0	4	0	0	0	0	0	0	0	0	0	0	0	0	0	0	0	0	0	0	0	0	0	0	0	0	0	0	0	0	0	1	0	5	2	0	0
OTU65	34	0	40	7	35	38	44	1	30	9	33	18	41	12	0	18	1	76	0	15	10	14	0	4	20	11	9	33	4	2	11	8	6	12	11	33	39	35	24	11	22	5	12	11	7	12	6	0	11
OTU650	0	0	0	0	0	0	0	0	0	0	0	0	14	0	0	0	0	0	25	0	21	0	0	0	9	0	0	0	0	0	0	0	0	0	0	0	0	0	0	0	0	0	0	0	0	0	0	0	7
OTU651	0	0	0	0	0	0	0	0	0	0	0	2	0	0	0	0	0	0	0	0	14	0	0	0	0	3	0	0	0	0	0	0	0	0	0	0	0	0	0	0	0	0	1	0	0	0	0	0	0
OTU652	0	0	8	0	0	0	0	0	0	0	0	0	0	0	0	8	0	0	0	0	0	0	2	0	0	2	9	0	0	0	0	0	0	0	0	0	0	0	0	0	0	0	0	0	0	0	94	0	0
OTU653	0	0	159	0	0	0	30	0	0	0	0	0	0	25	0	0	0	0	0	0	6	0	0	0	0	0	0	3	0	0	0	0	0	0	0	0	0	0	0	0	0	0	0	0	0	0	0	0	0
OTU654	0	0	0	0	0	0	0	0	0	0	0	0	0	0	0	0	0	0	0	0	0	0	0	0	0	0	0	0	0	0	0	0	0	162	0	0	0	0	0	0	0	0	0	0	0	0	0	0	0
OTU656	0	0	0	0	0	0	0	0	0	0	0	0	0	2	0	0	0	0	0	0	0	0	0	0	0	0	0	0	0	0	0	0	0	0	0	0	0	0	0	0	0	0	0	0	0	0	0	0	1
OTU657	0	0	0	0	0	0	6	0	0	0	0	0	0	0	1	0	0	0	0	0	1	0	0	0	0	0	0	0	0	0	0	0	0	0	0	0	0	0	0	0	0	0	0	0	0	0	0	0	0
OTU658	0	0	0	0	0	0	0	0	0	0	0	0	0	0	0	0	0	0	0	0	0	0	0	0	0	0	0	0	0	0	0	0	0	0	0	0	0	0	0	0	0	0	0	0	0	0	0	0	0
OTU659	0	0	0	7	0	0	7	0	1	0	1	0	0	17	5	0	7	0	10	28	11	0	18	0	19	9	0	0	0	0	0	0	0	4	0	0	0	0	0	7	0	0	24	15	1	0	0	0	0
OTU66	1	0	0	0	55	15	42	2	14	10	6	0	2	0	0	0	0	0	0	0	0	1	0	0	12	0	0	0	0	14	0	0	15	0	3	0	6	8	8	0	0	4	27	0	4	0	0	0	0
OTU660	0	0	0	0	0	0	0	4	0	0	0	0	0	0	0	0	0	0	0	0	0	0	0	0	0	0	0	0	0	0	0	0	0	0	0	0	0	0	0	0	0	0	0	0	1	0	0	0	0
OTU662	0	0	0	0	0	0	0	0	0	0	0	0	0	0	0	0	0	0	0	0	0	0	0	0	0	0	0	0	0	0	0	0	0	0	0	0	0	0	0	0	0	0	0	0	0	0	0	0	0
OTU663	0	0	0	0	0	0	0	0	0	0	0	0	0	0	0	0	0	0	0	0	0	0	0	0	0	0	0	0	0	0	0	0	0	0	0	0	0	0	0	0	0	0	0	0	0	0	0	0	0
OTU665	0	0	0	0	0	0	7	0	0	0	0	0	0	0	0	0	0	0	0	0	0	0	0	0	0	0	0	0	0	0	0	0	0	0	0	0	0	0	0	0	0	0	2	0	1	0	0	0	0
OTU666	0	0	0	0	0	0	0	0	0	0	0	0	0	0	0	0	0	0	1	0	22	0	0	0	0	0	0	0	0	0	0	0	0	0	7	0	0	0	0	9	0	0	4	0	0	0	0	0	0
OTU667	0	0	0	0	0	0	0	0	0	0	0	0	3	0	0	0	0	0	0	0	0	0	0	0	0	0	0	0	0	0	0	0	0	0	0	0	0	0	0	0	0	0	0	0	0	0	0	0	0
OTU668	0	0	0	0	0	0	0	0	0	0	0	0	0	1	0	0	0	0	0	0	0	0	0	0	0	0	0	4	0	0	0	0	0	0	0	0	0	0	0	0	0	0	3	0	10	0	0	0	0
OTU669	0	0	0	2	0	0	0	0	0	0	0	0	0	2	1	0	2	3	0	1	17	0	0	0	3	0	0	0	0	0	0	0	1	0	0	0	0	0	1	4	0	0	4	1	0	0	0	0	0
OTU67	24	0	15	40	7	18	26	10	21	16	9	4	19	14	2	10	29	5	37	8	28	6	21	5	44	6	13	4	0	10	4	7	5	17	7	22	32	24	2	18	8	32	48	31	27	2	14	6	7
OTU670	0	0	0	0	0	0	0	0	0	0	0	0	0	0	0	0	0	0	0	0	0	0	0	0	0	0	0	0	0	0	0	0	0	0	0	0	0	0	0	0	6	0	0	0	0	0	0	0	0
OTU671	0	0	0	0	0	0	0	0	0	0	0	0	0	0	0	0	0	0	0	0	1	0	0	0	0	0	0	0	0	0	0	0	0	0	0	0	0	0	0	0	0	0	0	0	0	8	0	0	0
OTU672	0	0	0	0	0	0	0	0	0	0	0	0	0	0	0	0	0	0	0	0	0	0	0	0	0	0	0	0	0	0	0	0	0	0	0	0	0	0	0	0	0	0	0	0	0	0	0	0	0
OTU673	4	0	11	0	0	0	0	0	0	0	0	0	0	0	0	0	0	0	0	0	0	0	0	0	0	0	0	0	0	0	0	0	0	0	0	0	0	0	0	0	0	0	0	0	0	0	4	0	0
OTU674	0	0	0	0	0	0	0	0	0	0	0	88	0	0	0	0	0	6	8	0	0	0	0	0	0	6	0	0	0	2	0	0	3	0	0	0	0	0	0	0	0	0	0	0	0	0	0	0	0
OTU675	0	0	0	0	0	0	0	0	0	0	0	5	0	0	0	0	0	0	0	0	0	0	0	0	0	0	0	0	0	0	0	0	0	0	0	0	0	0	0	0	0	0	0	0	0	81	0	0	0
OTU676	0	0	0	0	0	0	0	0	3	2	0	0	0	0	0	0	0	0	0	0	0	0	2	0	0	0	0	0	0	1	0	0	0	0	0	0	10	0	0	0	12	0	2	0	2	0	0	0	0
OTU677	0	0	0	0	0	0	0	0	0	0	0	0	0	0	0	0	0	0	0	0	0	0	0	0	0	0	0	0	0	0	0	0	0	0	0	0	0	0	0	0	0	0	0	0	0	10	0	0	0
OTU678	0	0	0	0	0	0	0	0	0	0	0	0	0	0	0	0	0	0	0	0	0	0	0	0	0	0	0	0	0	0	0	0	0	0	0	0	0	0	0	0	0	0	0	0	0	0	0	0	0
OTU679	0	0	0	0	0	0	0	0	0	0	0	0	0	0	0	0	0	0	0	0	0	0	0	0	0	0	0	0	0	0	0	0	0	0	0	0	0	0	0	0	0	0	0	0	0	0	0	0	0
OTU68	0	0	0	6	1	1	0	0	0	35	1	0	5	5	0	3	17	21	20	27	0	0	0	0	18	8	1	24	1	16	10	0	27	44	0	21	2	0	2	0	0	6	114	30	21	1	3	1	2
OTU680	0	0	0	0	0	0	1	0	0	0	0	0	0	0	0	0	0	0	0	0	0	0	0	0	0	8	0	0	0	0	0	0	0	0	0	0	0	0	1	0	0	0	5	0	0	0	0	0	0
OTU681	0	0	0	0	0	0	0	0	0	0	0	0	0	0	0	0	0	0	0	0	0	0	0	0	0	0	0	0	0	0	0	0	0	0	0	0	0	0	0	0	0	0	0	0	0	29	0	0	0
OTU682	0	0	0	0	0	0	11	0	0	0	0	0	0	0	0	0	0	0	0	0	0	0	0	0	0	0	0	0	0	0	0	0	0	0	0	0	0	0	0	0	0	0	0	0	0	0	0	0	0
OTU683	0	0	0	0	1	0	0	0	0	0	0	0	0	0	0	0	0	0	0	0	0	0	0	0	0	0	0	0	0	0	0	0	0	0	0	0	0	0	0	0	0	0	0	0	0	0	1	0	0
OTU685	0	0	0	0	0	0	0	0	0	0	0	0	0	0	0	0	0	0	0	0	0	0	0	0	0	0	0	0	0	0	0	0	0	0	0	0	0	0	0	0	0	0	0	0	0	0	0	0	0
OTU686	0	0	21	0	0	0	0	0	0	0	0	1	0	0	0	0	0	0	0	0	0	0	0	0	0	0	0	0	0	0	0	0	0	0	6	0	0	0	0	0	0	0	0	0	0	3	0	0	0
OTU687	8	0	0	0	0	0	0	0	0	0	0	2	0	0	0	0	0	0	0	0	0	3	0	0	0	0	0	1	0	0	0	1	0	0	0	0	0	0	0	0	0	0	0	0	0	0	0	0	0
OTU688	0	0	22	0	0	0	0	0	0	0	0	0	0	0	0	0	0	0	0	2	0	0	0	0	0	0	0	0	0	0	0	0	0	0	0	0	0	0	0	0	0	0	0	0	0	0	0	0	0
OTU689	0	0	0	0	0	0	0	0	0	0	0	0	0	0	0	0	0	0	0	0	0	0	0	0	0	0	0	0	0	0	0	0	0	0	0	0	0	0	0	0	0	0	0	0	0	0	0	0	0
OTU69	0	0	18	14	11	9	7	0	11	3	0	4	69	13	5	26	19	13	60	4	32	11	16	4	38	16	13	34	3	6	20	33	2	11	0	25	49	115	9	40	22	4	53	15	29	11	10	0	10
OTU690	0	0	0	0	0	0	0	0	0	0	0	0	0	0	0	0	0	0	0	0	0	0	0	0	0	0	0	0	0	0	0	0	0	0	0	0	0	0	0	0	0	0	0	0	0	0	0	0	0
OTU691	0	0	0	0	0	0	0	0	0	0	0	0	0	0	0	0	0	0	0	0	0	0	0	0	23	0	0	0	0	0	0	0	0	0	0	0	25	0	16	0	0	0	3	0	3	0	0	0	0
OTU692	0	0	0	0	0	0	3	0	0	12	0	0	0	0	0	0	0	0	0	0	6	0	2	0	1	1	0	0	2	0	0	0	0	0	0	0	0	0	0	0	0	0	0	0	0	0	0	0	0
OTU696	0	0	0	0	0	0	0	0	0	0	0	43	0	0	0	0	0	0	8	0	0	0	0	0	0	0	0	0	0	0	0	0	0	0	0	0	0	0	0	0	0	0	0	0	0	0	0	1	0
OTU697	0	24	0	0	0	0	0	39	19	0	0	0	0	0	0	0	0	0	0	0	0	0	0	0	0	0	0	0	0	0	0	0	0	0	0	0	0	0	3	0	0	0	0	0	0	0	0	0	0
OTU698	0	0	0	0	0	0	0	0	0	0	0	0	0	0	0	0	0	0	0	0	0	0	0	0	0	0	0	0	0	0	0	0	0	0	0	0	0	0	0	0	0	0	0	0	0	0	0	0	0
OTU70	0	0	0	31	0	6	18	0	17	14	18	2	22	29	9	2	22	14	4	10	5	0	39	0	19	4	2	12	20	30	1	43	1	0	0	14	10	0	2	38	14	74	147	4	7	3	17	6	2
OTU700	0	18	0	0	0	0	0	0	0	0	0	0	0	0	0	0	0	0	0	0	0	0	0	0	0	0	0	0	0	0	0	0	0	0	0	0	0	0	0	0	0	0	0	0	0	0	0	0	0
OTU701	0	0	0	0	0	0	0	0	0	0	0	0	0	0	1	0	1	0	0	2	7	0	1	0	6	0	0	0	0	0	1	0	0	0	0	8	0	0	0	0	0	0	0	0	1	4	0	0	1
OTU703	0	0	0	0	0	0	0	0	0	0	0	2	0	0	0	0	0	0	0	0	0	0	0	0	0	0	0	7	0	0	0	0	0	0	0	0	0	0	0	0	0	0	2	0	0	0	0	0	0
OTU704	0	0	0	0	0	0	0	0	0	0	0	0	0	0	0	0	0	1	0	0	0	0	0	0	0	0	0	0	0	0	0	0	0	0	0	0	0	0	0	0	0	1	0	0	0	0	0	0	0
OTU705	0	0	0	0	0	0	0	0	0	0	0	0	0	0	0	0	0	0	0	0	0	0	0	0	0	0	0	0	0	0	0	0	0	0	0	0	0	0	0	0	0	0	0	0	0	0	0	0	0
OTU706	0	0	0	0	0	0	0	0	0	0	0	0	0	0	0	0	0	0	0	0	0	0	0	0	0	0	0	0	0	0	0	0	0	0	0	0	0	0	0	0	0	0	0	0	0	0	0	0	0
OTU707	0	0	0	0	0	0	0	0	0	0	0	0	0	0	0	0	0	0	0	0	0	0	0	0	0	0	0	0	0	0	0	0	0	0	0	0	3	0	3	0	0	0	2	0	0	0	0	0	0
OTU709	0	0	0	0	0	0	0	0	4	0	0	0	0	0	0	0	0	0	0	0	0	0	0	0	0	0	0	2	0	0	0	0	0	0	0	0	0	0	2	0	0	0	7	0	2	0	0	0	0
OTU71	1	0	0	0	19	8	8	1	2	0	15	0	1	10	2	0	1	25	7	0	3	3	0	2	0	3	0	5	3	17	2	27	14	1	622	2	229	18	14	4	137	46	1009	0	352	18	27	7	24
OTU710	0	0	0	0	0	0	0	0	0	0	0	0	0	0	0	0	0	0	0	0	0	0	0	0	0	0	0	0	0	0	0	0	0	0	0	0	0	0	0	0	0	0	0	0	0	0	0	0	0
OTU711	0	0	0	0	0	0	0	13	0	0	3	0	0	0	0	0	0	0	0	0	0	0	0	0	0	0	0	0	0	0	0	0	0	0	0	0	0	0	0	0	0	0	0	0	0	0	0	0	0
OTU712	0	0	2	0	0	0	0	0	0	0	0	3	0	0	0	0	0	0	0	0	0	0	0	0	0	0	0	0	0	0	0	0	0	0	0	0	0	0	0	0	0	0	0	0	0	1	0	0	0
OTU713	0	0	0	0	0	0	0	0	0	0	0	0	0	0	0	0	0	0	0	0	0	0	0	0	0	0	0	0	0	0	0	0	0	0	0	0	0	0	0	0	0	0	0	0	0	0	0	0	0
OTU714	0	0	0	0	0	0	0	0	0	0	0	0	0	0	0	0	0	0	0	0	0	0	0	0	0	0	0	0	0	0	0	0	0	0	0	0	0	0	0	0	0	0	0	0	0	0	0	0	0
OTU715	0	0	0	0	0	0	0	0	0	0	0	0	0	0	0	0	0	0	0	0	0	0	0	0	0	0	0	0	0	0	0	0	0	0	0	0	0	0	0	0	0	0	0	0	0	0	0	0	0
OTU716	0	0	0	0	0	0	0	0	0	0	0	0	0	0	0	0	0	0	0	0	0	0	0	0	2	0	0	0	0	0	0	0	0	0	0	0	0	0	0	0	0	0	0	0	0	0	0	0	0
OTU717	0	0	0	0	0	0	0	0	0	0	0	2	0	0	0	0	0	0	0	0	0	0	0	0	0	0	0	0	0	0	0	0	0	0	0	0	0	0	0	0	0	0	0	0	0	0	0	0	0
OTU718	0	0	0	0	19	0	0	7	0	0	0	0	0	0	0	0	7	0	0	0	8	0	0	0	0	0	0	0	0	0	0	0	0	0	0	0	0	0	0	0	0	34	0	0	0	0	0	0	0
OTU719	20	0	0	0	0	0	0	0	0	0	0	0	0	0	0	0	0	0	0	0	0	0	0	0	10	0	0	0	0	7	0	0	0	0	0	0	0	0	0	0	0	0	0	0	0	13	0	0	0
OTU72	36	0	74	92	89	53	32	25	51	7	34	0	90	28	0	21	0	30	0	0	0	333	0	18	8	0	0	0	0	25	33	86	40	0	52	0	69	0	62	4	57	0	25	3	64	37	28	12	8
OTU720	0	0	0	0	0	0	0	0	4	0	0	0	0	0	2	0	33	0	0	0	8	0	0	0	0	0	1	0	0	3	0	0	0	0	0	0	0	0	0	0	0	0	12	0	0	1	5	0	1
OTU721	0	0	77	0	0	0	0	1	1	0	1	48	0	0	2	0	0	0	12	0	1	0	0	0	0	0	0	0	0	1	0	0	0	0	0	0	0	0	0	0	3	0	0	0	0	28	0	0	0
OTU722	0	0	0	0	0	0	1	0	0	0	0	0	0	1	0	1	0	0	0	0	0	0	0	0	13	0	0	0	0	0	0	0	0	0	0	0	1	0	0	0	0	0	0	0	0	0	0	2	0
OTU723	0	0	0	0	0	0	0	0	0	0	0	0	0	0	0	0	0	0	0	0	0	0	0	0	0	0	0	0	0	0	0	0	0	0	0	0	0	0	0	0	0	0	0	0	0	0	0	0	0
OTU724	0	0	0	0	0	0	0	0	0	0	0	0	0	0	0	0	0	0	0	0	0	0	0	0	0	0	0	0	0	0	0	0	0	0	0	0	0	0	0	0	0	0	0	0	0	0	0	0	0
OTU725	0	0	0	0	0	0	0	0	0	0	0	0	0	0	0	0	0	0	0	0	0	0	0	0	0	0	0	0	0	0	0	0	0	0	0	0	0	0	0	0	0	0	3	0	0	0	0	0	1
OTU726	0	0	0	0	0	0	0	0	0	0	0	0	0	0	0	0	0	0	0	0	0	0	0	0	0	0	0	0	0	0	0	0	0	0	0	0	0	0	0	0	0	0	0	0	0	0	0	0	0
OTU727	0	0	2	0	0	0	0	0	0	0	0	0	0	0	0	0	0	0	0	0	0	0	0	0	0	0	0	0	0	0	0	0	0	0	0	0	0	0	0	0	2	0	0	0	0	0	0	0	0
OTU728	0	0	0	0	0	0	0	0	0	0	0	19	0	0	0	0	0	0	0	0	0	0	0	0	0	0	0	0	0	0	0	0	0	0	0	0	0	0	0	0	0	0	0	0	0	0	0	0	0
OTU729	0	81	0	0	0	0	0	1	0	0	0	0	0	0	0	0	0	0	0	0	0	0	0	0	0	0	0	0	0	0	0	0	0	0	0	0	0	0	0	0	0	0	0	0	0	0	0	0	0
OTU73	0	0	15	53	6	0	10	1	1	6	7	5	22	5	1	2	0	38	7	6	12	2	40	4	89	13	11	21	4	3	20	0	12	20	3	10	39	29	10	23	7	29	2	37	2	0	16	4	4
OTU730	0	0	0	0	0	0	0	0	0	0	0	0	0	0	0	0	0	0	0	0	0	0	0	0	0	0	0	0	0	0	0	0	0	0	0	0	0	0	0	0	0	0	0	0	0	0	0	0	0
OTU731	7	0	0	0	0	0	0	0	0	0	0	6	0	7	0	0	5	0	0	0	0	0	0	0	9	0	1	0	0	4	0	0	0	0	0	0	0	0	0	0	0	0	12	0	0	5	0	0	0
OTU732	0	0	0	0	0	0	0	0	0	0	0	0	0	0	0	0	0	0	0	0	0	0	0	0	0	0	0	0	0	0	0	0	0	0	0	0	0	0	0	0	0	0	0	0	0	0	0	0	0
OTU733	0	0	0	0	0	0	0	0	0	0	0	0	0	0	0	0	0	0	0	0	0	0	0	0	0	0	0	0	0	0	0	0	0	0	0	0	0	0	0	0	0	0	0	0	0	0	0	0	0
OTU734	0	0	0	0	0	0	0	0	0	0	0	0	0	0	0	0	0	0	0	0	0	0	0	0	0	0	0	0	0	0	0	0	0	0	1	0	0	0	0	0	0	0	0	0	0	0	0	0	0
OTU735	0	0	0	0	0	0	0	0	0	0	0	0	0	0	0	0	0	0	0	0	4	0	6	0	0	2	0	0	0	0	0	0	0	0	0	0	0	0	0	1	0	0	0	0	1	0	0	0	0
OTU736	0	0	0	0	0	0	0	0	0	0	0	0	0	0	0	0	0	0	0	0	0	0	0	0	0	0	0	0	0	0	0	0	0	0	0	0	0	0	0	0	0	0	0	0	0	0	0	0	0
OTU737	0	0	0	0	0	0	0	0	0	0	0	0	0	0	0	0	0	0	0	0	0	0	0	0	0	0	0	0	0	0	0	0	0	0	0	0	0	0	0	0	0	0	0	0	0	0	3	0	0
OTU738	0	0	0	0	0	0	0	0	0	0	1	0	0	0	0	0	0	0	0	0	0	0	0	0	0	0	0	0	0	2	1	0	0	0	3	0	0	0	0	0	0	0	0	0	0	0	0	0	0
OTU739	0	0	0	0	0	0	0	0	0	0	0	0	0	0	0	0	0	0	0	0	1	0	0	0	0	0	0	0	0	0	0	0	0	0	0	0	0	0	0	0	0	0	0	0	0	0	0	0	0
OTU74	0	0	0	4	0	13	33	5	2	5	0	0	15	5	5	6	0	0	0	0	0	8	0	9	5	0	0	0	0	7	20	5	0	29	0	48	10	80	0	44	20	0	24	0	0	0	0	0	2
OTU740	0	0	0	0	0	0	0	0	0	0	0	0	0	0	1	0	0	0	0	0	1	0	1	0	1	0	0	0	0	0	0	0	0	0	0	0	0	0	0	0	0	0	0	0	0	0	0	0	0
OTU741	0	0	0	0	0	0	0	0	0	0	0	0	0	0	0	0	0	0	0	0	0	0	0	0	0	0	0	0	0	0	0	0	0	0	0	0	0	0	0	0	0	0	0	0	0	0	0	0	0
OTU742	0	0	0	0	0	0	0	0	0	0	0	0	0	0	0	0	0	0	0	0	0	0	0	0	0	0	0	0	0	0	0	0	0	0	0	0	0	0	0	0	0	0	0	0	0	0	0	0	0
OTU743	0	0	0	0	0	0	0	0	0	0	0	0	0	0	0	0	0	0	0	0	1	0	6	0	0	0	3	3	0	0	0	0	0	0	7	0	0	0	0	0	0	0	3	0	3	0	0	0	0
OTU744	11	0	0	0	3	2	0	1	2	1	4	3	0	4	5	0	0	1	16	0	42	3	9	2	0	5	0	5	0	1	2	0	0	0	4	0	4	0	1	0	0	0	1	0	0	0	2	0	0
OTU745	0	0	0	0	0	0	0	0	0	0	0	0	0	0	0	0	0	0	0	0	0	0	0	0	0	0	0	0	0	0	0	0	0	0	0	0	0	0	0	0	0	0	7	0	0	0	0	0	4
OTU746	0	0	0	0	0	0	0	0	0	0	0	0	0	0	0	0	0	0	0	0	0	0	0	0	0	0	0	0	0	0	0	0	0	0	0	0	0	0	0	0	0	0	0	0	0	0	0	0	0
OTU747	0	0	0	0	0	0	8	0	0	0	0	0	0	0	0	0	0	0	0	0	0	0	0	0	0	0	0	0	0	0	0	0	0	0	0	0	0	0	0	0	0	0	0	0	0	0	137	0	0
OTU748	0	0	0	0	0	0	0	0	0	0	0	1	0	0	0	0	0	0	0	0	0	0	0	0	0	0	0	0	0	0	0	0	0	0	0	0	0	0	0	0	0	0	0	0	0	21	0	0	0
OTU749	0	0	0	0	0	0	1	0	0	0	0	0	0	0	0	0	0	0	0	0	0	0	0	0	0	0	0	0	0	0	0	0	0	0	0	0	0	0	0	0	0	0	0	0	0	0	0	0	0
OTU75	0	0	8	17	36	12	10	12	11	4	0	0	11	0	0	0	23	5	23	3	53	0	16	2	24	0	0	5	5	0	44	0	0	0	0	18	4	20	0	0	10	0	22	3	52	0	15	0	6
OTU750	0	0	0	0	0	0	0	0	0	0	0	0	0	0	0	0	0	0	1	0	0	0	0	0	0	0	0	0	0	0	0	0	0	0	0	0	0	0	0	0	0	0	0	0	0	0	0	0	0
OTU751	0	0	0	0	0	0	0	0	0	0	0	0	0	0	0	0	0	0	0	0	0	0	0	0	0	0	0	0	0	0	0	0	0	0	0	0	0	0	0	0	0	0	0	0	0	0	0	0	0
OTU752	0	0	0	0	0	0	0	0	0	3	0	0	0	0	0	0	0	0	0	0	0	0	0	0	0	0	0	3	0	0	0	0	2	0	0	0	0	0	0	0	0	0	1	0	0	0	0	0	0
OTU753	1	0	0	0	0	6	0	0	0	0	0	0	0	5	0	0	0	0	0	0	0	0	0	0	0	0	0	1	0	0	0	0	0	0	0	1	0	0	0	0	0	0	0	0	0	0	0	0	0
OTU755	0	0	0	0	0	0	0	0	0	0	0	0	0	0	0	0	0	0	0	0	0	0	0	0	0	0	0	0	0	0	0	0	0	0	0	0	0	0	0	0	0	0	0	0	0	0	0	0	0
OTU756	0	0	0	0	0	0	0	0	0	0	0	0	0	0	0	0	0	0	0	0	0	0	0	0	0	0	0	0	0	0	0	0	0	0	0	0	0	0	0	0	0	0	0	0	0	0	0	0	0
OTU757	0	0	0	0	0	0	0	0	0	0	0	0	0	0	0	0	0	0	0	0	0	0	0	0	0	0	0	0	0	0	0	0	0	0	1	0	0	0	0	0	0	0	0	0	0	0	0	0	0
OTU758	0	0	8	0	0	0	0	0	0	0	0	0	0	0	0	0	0	0	0	0	0	0	0	0	0	0	0	0	0	0	0	0	0	0	0	0	0	0	0	0	0	0	0	0	0	0	0	0	0
OTU759	0	0	0	0	0	0	0	0	0	0	0	0	0	0	0	0	0	0	0	0	0	0	0	0	0	0	0	0	0	0	0	0	5	0	0	0	0	0	0	0	0	0	0	0	0	6	0	0	0
OTU76	2	0	84	0	169	11	5	3	10	10	2	1	9	2	9	10	122	0	1	2	27	1	3	22	58	5	67	23	4	6	46	5	4	356	4	16	13	9	6	10	0	23	41	17	64	13	10	4	12
OTU760	0	0	0	0	0	0	0	0	0	0	0	0	0	0	0	0	0	0	0	0	0	0	0	0	0	0	0	0	0	0	0	0	0	0	0	0	0	0	0	0	0	0	0	0	0	0	0	0	0
OTU761	0	0	0	0	0	0	0	0	0	0	0	0	0	0	0	0	0	0	0	0	0	0	0	0	0	0	0	0	0	0	0	0	0	0	0	0	0	0	0	0	0	0	0	0	9	0	0	0	0
OTU762	0	0	0	0	0	0	0	0	0	0	0	0	0	0	0	0	0	0	0	0	0	0	0	0	0	0	0	0	0	0	0	0	0	0	0	0	0	0	0	0	0	0	0	0	1	0	0	0	0
OTU763	0	0	0	0	0	0	0	0	0	0	0	0	0	0	0	0	0	0	0	0	0	0	0	0	0	0	0	0	0	0	0	0	0	0	0	0	0	0	0	0	0	0	0	0	0	0	0	0	0
OTU764	0	0	0	3	0	0	0	0	0	0	0	0	0	0	2	0	0	0	0	0	0	0	0	1	0	0	0	0	0	0	0	0	3	0	0	3	0	0	0	0	0	0	0	0	0	0	0	0	0
OTU765	0	0	0	0	0	0	0	0	0	0	0	0	0	0	0	0	0	0	0	0	0	0	0	0	0	0	0	0	0	0	0	0	0	0	0	0	0	0	0	0	0	0	0	0	0	0	0	0	0
OTU768	0	0	0	0	0	0	0	0	0	0	0	0	0	0	0	0	0	0	0	0	0	0	0	0	0	0	0	0	0	0	0	0	0	0	0	0	0	0	0	0	0	0	0	0	0	0	0	0	0
OTU769	0	0	19	0	0	0	0	0	0	0	0	0	8	2	0	0	0	0	0	0	0	0	0	0	0	0	0	0	0	2	0	0	0	0	0	0	0	0	0	0	0	0	0	0	0	5	0	0	0
OTU77	3	0	0	0	0	16	0	1	3	0	7	0	0	5	0	0	1	0	2	0	0	0	0	0	0	1	0	1	0	0	0	0	0	0	0	0	14	0	0	0	0	6	18	0	13	0	1	3	0
OTU771	0	0	0	0	0	0	0	0	0	0	0	0	0	0	0	0	0	0	0	0	0	0	0	0	0	0	0	0	0	0	0	0	0	0	0	0	0	0	0	0	0	0	0	0	0	0	0	0	0
OTU772	0	0	0	0	0	0	0	0	0	0	0	0	0	0	0	0	0	0	0	0	0	0	0	0	0	0	0	0	0	0	0	0	3	0	0	0	0	0	0	0	0	0	0	0	0	0	0	0	0
OTU773	0	0	0	0	0	0	0	0	0	0	0	0	0	0	0	0	0	3	0	0	2	0	0	0	1	0	0	0	0	0	0	0	0	0	32	0	0	0	0	1	0	0	1	0	2	1	0	0	0
OTU774	0	0	0	0	0	0	0	0	0	0	0	1	0	0	0	0	0	0	0	0	0	0	0	0	0	0	0	0	0	0	0	0	0	0	0	0	0	0	0	0	0	0	0	0	0	0	0	0	0
OTU775	0	0	0	0	0	0	0	0	0	0	0	0	0	0	0	0	0	0	0	0	0	0	0	0	0	0	0	0	0	0	0	0	0	0	0	0	0	0	1	0	0	0	0	0	0	0	0	0	0
OTU776	0	0	0	0	0	0	0	0	0	0	0	2	0	0	0	0	0	0	0	0	0	0	0	0	0	0	0	0	0	0	0	0	0	0	0	0	0	0	0	0	0	0	0	0	0	0	0	0	0
OTU777	0	0	0	0	0	0	0	0	0	1	0	5	0	0	0	0	0	0	0	0	0	0	0	0	0	0	0	0	0	0	0	0	0	0	0	0	0	0	0	0	0	0	0	0	0	6	0	0	0
OTU778	0	0	0	4	0	0	1	0	3	0	0	0	0	0	0	0	0	0	0	0	0	0	0	0	0	0	0	0	0	0	0	0	0	0	0	0	0	0	0	0	0	0	0	0	0	0	0	0	0
OTU779	0	0	0	0	0	0	0	0	0	0	0	0	0	0	0	0	0	0	0	0	2	0	0	0	0	0	0	0	0	0	0	0	0	0	0	0	0	0	0	0	0	0	0	0	0	0	0	0	0
OTU78	0	0	0	0	0	28	17	0	0	0	0	6	20	12	2	23	43	4	7	13	45	52	94	12	27	2	23	48	7	17	13	0	9	0	7	4	22	0	0	15	0	0	18	6	29	0	0	1	2
OTU780	0	0	0	0	0	0	0	0	0	0	0	1	0	0	0	0	0	0	0	0	0	0	0	0	0	0	0	0	0	0	0	0	0	0	0	0	0	0	0	0	0	0	0	0	0	0	0	0	0
OTU781	0	0	0	0	0	0	0	0	0	0	0	0	0	0	0	0	0	0	0	0	0	0	0	0	0	0	0	0	0	0	0	0	0	0	0	0	0	0	0	0	0	0	0	0	0	0	0	0	0
OTU783	0	0	0	0	0	0	0	0	0	0	0	10	0	0	0	0	0	0	0	0	1	0	0	0	0	0	0	0	0	0	0	0	0	0	0	0	0	0	0	0	0	0	0	0	0	0	0	0	0
OTU784	0	0	0	0	0	0	0	0	0	0	0	0	0	0	0	0	0	0	0	0	0	0	0	0	0	0	0	0	0	0	0	0	0	0	0	0	0	0	0	0	0	0	0	0	0	0	0	0	0
OTU785	0	0	0	0	0	0	0	0	0	0	0	0	0	0	0	0	0	0	0	0	0	0	0	0	0	0	0	0	0	0	0	0	0	0	0	0	0	0	0	0	0	0	0	0	0	0	0	0	0
OTU786	0	0	0	0	0	0	0	0	0	0	0	0	0	0	0	0	0	0	0	0	3	0	0	0	0	0	0	0	0	0	0	0	0	0	0	0	0	0	0	0	0	0	0	0	0	0	0	0	0
OTU787	0	0	0	0	0	0	0	0	0	0	0	0	0	0	0	0	0	0	0	0	0	0	0	0	0	0	0	0	0	0	0	0	0	0	0	0	0	0	0	0	0	0	0	0	0	0	0	0	0
OTU788	6	0	0	0	0	2	0	0	3	2	6	52	0	1	0	0	1	0	2	4	6	1	0	0	1	1	0	0	0	4	0	0	0	0	0	0	6	0	1	11	2	0	8	3	9	119	0	1	1
OTU789	1	0	0	0	0	0	0	0	0	0	0	0	0	0	0	0	0	0	0	0	1	0	0	0	0	0	0	0	0	0	0	0	0	0	0	0	1	0	0	0	0	0	0	0	0	0	0	0	0
OTU790	0	0	0	0	0	0	0	0	0	0	0	0	0	0	0	0	0	0	0	0	0	0	0	0	0	0	0	0	0	0	0	0	0	0	0	0	0	0	0	0	0	0	0	0	0	0	0	0	0
OTU791	0	0	0	0	0	0	0	0	0	0	0	0	0	0	0	0	0	0	0	0	2	0	0	0	0	0	0	0	0	0	0	0	0	0	0	0	0	0	0	0	0	0	0	0	0	0	0	0	0
OTU792	0	0	0	0	0	0	0	0	0	0	0	0	0	0	0	0	0	0	0	0	0	0	0	0	0	0	0	0	0	0	0	0	0	0	0	0	0	0	0	0	0	0	0	0	0	0	0	0	0
OTU793	0	0	2	0	0	0	0	0	0	3	0	0	0	0	0	0	0	0	0	0	0	0	0	0	0	0	0	0	0	0	0	0	0	0	0	0	0	0	0	0	0	0	0	0	0	0	0	0	0
OTU794	0	0	0	0	0	0	0	0	0	0	0	0	0	0	0	0	0	0	0	0	0	0	0	0	12	0	0	0	0	0	0	0	0	0	0	0	0	0	0	0	0	0	0	0	0	0	0	0	0
OTU796	4	0	0	0	0	0	0	0	0	5	0	0	0	1	0	0	0	0	0	0	0	0	0	0	0	0	0	0	0	0	0	0	1	0	0	0	0	0	0	0	0	0	1	0	0	0	0	0	1
OTU797	0	0	0	0	0	0	0	0	0	0	0	0	0	0	0	0	0	0	0	0	1	0	0	0	1	0	0	0	0	0	0	0	0	0	0	0	0	0	0	0	0	0	0	0	0	16	0	0	0
OTU798	0	0	0	0	0	0	0	0	0	0	0	19	0	0	0	0	0	0	0	1	0	0	0	0	0	0	0	0	0	0	0	0	0	0	0	4	0	0	0	0	0	0	0	0	0	0	0	0	0
OTU799	0	0	0	0	0	0	0	0	0	0	0	1	0	0	0	0	0	0	0	0	0	0	0	0	0	0	0	0	0	0	0	0	0	0	0	0	0	0	0	0	0	0	0	0	0	0	0	0	0
OTU8	17	0	6	0	28	2	61	5	1	3	21	17	53	55	0	54	89	220	15	84	51	117	20	17	60	443	64	55	18	42	132	222	388	1	641	18	688	1	121	22	237	8	128	15	266	155	219	20	77
OTU80	4	0	48	0	4	16	1	10	21	5	0	1	24	30	4	11	52	21	34	56	55	2	48	3	55	14	4	11	8	15	10	4	3	14	6	20	63	31	20	0	10	62	104	12	15	4	13	1	2
OTU800	0	0	0	0	0	0	0	0	0	0	0	0	0	0	0	0	0	0	0	0	0	0	0	0	0	0	0	0	0	0	0	0	0	0	0	0	0	0	0	0	0	0	0	0	0	0	0	0	0
OTU801	0	0	0	0	0	0	0	0	0	0	0	0	0	0	0	0	0	0	0	0	0	0	0	0	0	0	0	0	0	0	0	0	0	0	0	0	0	0	7	0	0	0	0	0	0	0	0	0	0
OTU803	0	0	0	0	0	0	0	0	0	0	0	0	0	0	0	0	0	0	0	0	0	0	0	0	0	0	0	0	0	0	0	0	0	0	0	0	0	0	0	0	0	0	0	0	0	0	0	0	0
OTU804	0	0	0	0	0	0	0	0	0	0	0	0	0	0	0	0	0	0	0	0	0	0	0	0	0	0	0	0	0	0	0	0	0	0	0	0	0	0	0	0	0	0	0	0	0	0	0	0	0
OTU805	0	0	0	0	0	0	0	0	0	0	0	0	0	0	0	0	0	0	0	0	0	0	0	0	0	0	0	0	0	0	0	0	0	0	0	0	0	0	0	0	0	0	0	0	0	0	0	0	0
OTU806	0	0	0	0	0	0	0	0	0	0	0	0	0	0	0	0	0	0	0	0	0	0	0	0	0	0	0	0	0	0	0	0	0	0	0	0	0	0	0	0	0	0	0	0	0	0	0	0	0
OTU807	0	0	0	0	0	0	0	0	6	0	0	8	0	0	1	0	0	0	0	0	16	1	0	0	1	0	0	0	0	0	0	0	4	0	0	0	0	0	0	0	0	0	0	0	0	5	0	0	0
OTU808	0	0	0	0	0	0	0	0	0	0	0	0	0	0	0	0	0	0	0	0	0	0	0	0	0	0	0	0	0	0	0	0	0	0	0	0	0	0	0	0	0	0	0	0	0	0	0	0	0
OTU809	0	0	0	0	0	0	0	0	0	0	0	0	0	0	0	0	0	0	0	0	0	0	0	0	0	0	0	0	0	0	0	0	0	0	0	0	0	0	0	0	0	0	0	0	0	0	0	0	0
OTU81	0	0	0	0	0	7	0	0	0	0	0	16	43	3	0	28	12	20	0	3	12	44	32	15	1	2	23	32	20	17	8	14	1	0	20	5	21	47	8	39	4	0	47	3	66	0	22	3	0
OTU810	0	0	0	0	0	0	0	0	0	0	0	0	0	0	0	0	6	0	0	0	0	0	0	0	0	0	0	0	0	0	0	0	0	0	0	0	0	0	0	0	0	0	0	0	0	0	0	0	0
OTU811	0	0	1	0	0	0	0	0	0	0	0	4	0	0	0	0	0	0	2	0	22	0	0	0	1	0	0	0	0	0	0	0	0	0	0	0	5	0	0	0	0	0	0	0	0	5	0	0	0
OTU813	0	0	0	0	0	0	0	0	0	0	0	0	0	0	0	0	0	0	0	0	3	0	0	0	0	0	0	0	0	0	0	0	0	0	0	0	0	0	0	0	0	0	0	0	0	0	0	0	0
OTU814	0	0	0	0	0	0	0	0	0	0	0	0	0	0	0	0	0	0	0	0	0	0	0	0	0	0	0	0	0	0	0	0	0	0	0	0	0	0	0	0	0	0	0	0	0	0	0	0	0
OTU815	0	0	0	0	0	0	0	0	0	0	0	0	0	0	0	0	0	0	0	0	0	0	0	0	0	0	0	0	0	0	0	0	0	0	0	0	0	0	0	0	0	0	0	0	0	0	0	0	0
OTU816	0	0	0	0	0	0	0	0	0	0	0	0	0	0	0	0	0	0	0	0	0	0	0	0	0	0	0	0	0	4	0	0	0	0	0	0	0	0	0	0	0	0	0	4	0	0	0	0	0
OTU817	0	0	0	13	0	0	0	0	0	0	0	0	0	0	0	0	0	0	0	0	0	0	0	0	0	0	0	0	0	0	0	0	0	0	0	0	0	0	0	0	0	0	0	0	0	0	0	0	0
OTU818	0	0	0	0	0	0	0	0	0	0	0	0	0	0	0	0	0	0	0	0	0	0	0	0	0	0	0	0	0	0	0	0	0	0	0	0	0	0	0	0	0	0	0	0	0	0	0	0	0
OTU819	0	0	0	0	0	0	0	0	0	0	0	0	0	7	0	0	0	7	0	0	0	0	0	0	0	0	0	0	0	0	0	0	0	0	0	0	5	0	0	0	0	0	0	0	0	0	0	0	0
OTU82	102	0	0	0	0	0	0	0	0	0	89	2	0	0	0	0	6	0	0	0	5	0	0	0	1	0	0	0	0	3	0	0	0	0	7	0	0	0	0	0	2	0	0	3	0	4	0	0	0
OTU820	0	0	0	0	0	0	0	0	0	0	0	0	0	0	0	0	0	0	0	0	0	0	0	0	4	0	0	0	0	0	0	0	0	0	0	0	0	0	0	0	0	0	4	0	0	0	0	0	0
OTU821	0	0	0	0	0	0	0	0	0	0	0	0	0	0	0	0	0	0	0	0	0	0	0	0	0	0	0	0	0	0	0	0	0	0	0	0	0	0	0	0	0	0	0	0	0	54	0	0	0
OTU822	0	0	0	0	0	0	0	0	0	0	0	0	0	0	0	0	0	0	0	0	1	0	0	0	0	0	0	0	0	0	0	0	0	0	0	0	0	0	0	0	0	0	0	0	0	0	0	0	0
OTU823	0	0	1	0	0	0	0	0	0	0	0	0	0	0	0	0	0	0	0	0	0	0	0	0	0	0	0	1	0	1	0	0	0	0	0	0	0	0	0	0	9	0	0	0	0	0	1	0	0
OTU825	0	0	0	0	0	0	0	0	0	0	0	0	0	0	0	0	0	0	0	0	0	0	0	0	0	0	0	0	0	0	0	0	0	0	0	0	0	0	0	0	0	0	0	0	0	0	0	0	0
OTU826	0	0	0	0	0	0	0	0	0	0	0	0	0	0	0	0	0	0	0	0	0	0	0	0	0	0	0	0	0	0	0	0	0	0	0	0	0	0	0	0	0	0	0	0	0	0	0	0	0
OTU827	0	0	0	0	0	0	0	0	0	0	0	0	0	0	0	0	0	0	0	0	0	0	0	0	0	0	0	0	0	0	0	0	0	0	0	0	0	0	0	0	0	0	0	0	0	0	0	0	0
OTU828	0	0	0	0	0	0	0	0	0	0	0	0	0	0	0	0	0	0	0	0	0	1	0	0	0	0	0	0	0	0	0	0	2	0	0	2	0	0	0	0	0	0	0	0	0	0	0	0	0
OTU829	0	0	0	0	0	0	0	0	0	0	1	0	0	0	0	0	0	0	0	0	0	0	0	0	0	0	0	0	0	0	0	0	0	0	0	0	0	0	0	0	4	0	3	0	1	0	0	0	0
OTU83	6	0	0	4	6	26	0	4	15	10	5	0	7	22	0	6	31	0	0	2	3	0	0	0	12	6	0	4	0	3	0	11	7	24	5	0	5	9	6	5	0	3	18	0	11	0	6	0	2
OTU830	0	0	0	0	0	0	0	0	0	0	0	0	0	0	0	0	0	0	0	0	0	0	0	0	0	0	0	0	0	0	0	0	0	0	0	0	0	0	0	0	0	0	0	0	0	0	0	0	0
OTU831	0	0	0	0	0	0	0	0	0	0	0	0	0	0	0	0	0	0	0	0	0	0	0	0	0	0	0	0	0	0	0	0	0	0	0	0	0	0	0	0	0	0	0	0	0	0	0	0	0
OTU832	0	0	0	0	0	0	0	0	0	0	0	0	0	0	0	0	0	0	0	0	0	0	0	0	0	0	0	2	0	0	0	0	0	0	0	0	0	0	0	0	0	0	0	0	0	0	0	0	0
OTU833	0	0	0	0	0	0	0	0	0	0	0	3	0	0	0	0	0	0	0	0	0	0	0	0	0	0	0	0	0	0	0	0	0	0	0	0	0	0	0	0	0	0	0	0	0	0	0	0	0
OTU834	0	0	0	0	0	0	0	0	0	1	0	8	0	0	0	0	0	0	2	4	0	0	0	0	25	0	0	0	0	0	0	0	0	0	0	0	0	0	0	0	0	0	3	0	0	0	0	0	0
OTU835	0	0	0	0	0	0	0	0	0	0	0	0	0	0	0	0	0	2	0	0	0	0	0	0	0	1	0	0	0	0	0	0	0	0	0	0	0	0	0	0	0	0	1	0	0	0	0	0	1
OTU836	0	0	0	0	0	0	0	0	0	0	0	0	0	0	0	0	0	0	0	0	0	0	0	0	0	0	0	3	0	1	0	0	0	0	0	0	0	0	0	0	0	0	0	0	0	0	0	0	0
OTU837	0	0	0	0	0	0	0	0	0	0	0	0	0	0	0	0	0	0	0	0	0	0	0	0	0	0	0	0	0	0	0	0	0	0	0	0	0	0	0	0	0	0	0	0	0	0	0	0	1
OTU838	0	0	0	0	0	0	0	0	0	0	0	0	0	0	0	0	0	0	0	0	0	0	0	0	0	0	0	0	0	0	0	0	0	0	0	0	0	0	0	0	0	0	0	0	0	0	0	0	0
OTU839	0	0	0	0	0	0	0	0	0	0	0	1	0	0	0	0	0	0	0	0	6	0	0	0	0	0	0	0	0	0	0	0	0	0	0	0	0	0	0	0	0	0	0	0	0	6	0	0	0
OTU84	5	0	18	20	19	5	12	9	2	18	8	5	38	11	0	6	9	5	40	4	12	10	5	3	0	9	8	16	0	5	15	12	15	0	5	17	5	77	22	28	47	14	5	0	17	8	7	1	13
OTU840	4	0	0	0	3	0	0	0	0	7	11	0	0	0	0	0	0	0	0	0	0	2	0	0	0	0	0	0	0	2	0	0	0	0	0	0	0	0	1	0	0	0	0	0	7	0	0	0	0
OTU841	0	0	0	0	0	0	0	0	0	0	0	0	0	0	0	0	0	0	0	0	1	0	0	0	0	0	0	0	0	1	0	0	0	5	0	0	0	8	1	0	0	0	0	0	0	0	1	0	0
OTU842	0	0	4	0	0	0	0	0	2	0	0	0	0	0	0	0	0	0	0	0	0	0	0	0	0	0	0	0	0	0	0	0	0	0	0	0	11	0	0	0	0	0	0	0	0	0	0	0	0
OTU843	0	0	0	0	0	0	0	0	0	0	0	0	0	0	0	0	0	0	0	0	1	0	0	0	0	0	0	0	0	0	0	0	0	0	0	0	0	0	0	0	0	0	0	0	9	0	0	0	0
OTU844	0	0	0	0	0	0	0	0	0	0	0	0	0	0	0	0	0	0	0	0	0	0	0	0	0	0	0	0	0	0	0	0	0	0	0	0	0	0	0	0	0	0	0	0	0	0	0	0	0
OTU845	2	0	0	0	0	0	0	0	0	0	0	0	2	1	0	0	0	0	0	0	5	0	0	0	0	0	0	0	0	0	0	11	0	0	0	0	0	0	0	0	10	0	4	0	2	0	0	3	1
OTU847	0	0	1	0	0	5	0	0	0	0	0	3	0	0	0	0	0	0	0	0	19	0	0	0	0	0	0	0	0	0	9	0	0	0	1	0	0	16	0	0	0	0	2	0	0	0	0	0	0
OTU849	0	0	0	0	0	0	0	0	0	0	0	0	0	0	0	0	0	0	0	0	18	0	9	0	0	0	0	0	0	0	0	0	0	0	0	0	0	0	0	0	0	0	0	0	0	0	0	0	0
OTU85	2	0	29	26	13	8	1	0	3	3	0	0	0	0	0	2	281	6	4	6	13	0	1	0	5	4	0	0	4	57	14	1	1	0	3	9	4	62	20	30	10	13	5	0	19	0	23	8	9
OTU850	0	0	0	0	0	0	0	0	0	0	0	106	0	1	0	0	0	0	0	0	0	0	0	0	0	0	0	0	0	0	0	0	0	0	0	0	0	0	0	0	0	0	0	0	0	0	0	0	0
OTU852	0	0	0	0	0	0	0	0	0	0	0	0	0	0	0	0	0	0	0	0	0	0	0	0	0	0	0	0	0	0	0	0	0	0	0	3	0	0	0	23	0	0	0	0	0	0	0	0	0
OTU853	0	0	0	0	0	0	0	0	0	0	0	40	0	0	0	0	0	0	0	0	0	0	0	0	0	0	0	0	0	0	0	0	0	0	0	0	0	0	0	0	0	0	0	0	0	17	0	6	0
OTU854	0	0	0	0	0	0	0	0	0	82	0	0	0	0	0	0	0	0	0	0	0	0	0	0	0	0	0	0	0	0	0	0	0	0	0	0	0	0	0	0	0	0	0	0	0	0	1	0	0
OTU855	0	0	0	0	0	0	0	0	0	0	0	0	0	0	0	0	0	0	0	0	0	0	0	0	0	0	0	0	0	0	0	0	0	0	0	0	0	0	0	0	62	0	0	0	0	0	0	0	0
OTU856	0	0	1	5	0	0	0	0	0	130	0	0	0	0	0	0	0	0	12	0	0	0	0	0	0	0	0	0	0	0	0	0	0	0	0	0	0	0	0	0	0	0	0	0	0	0	0	0	1
OTU857	0	0	0	0	0	0	0	0	0	0	0	0	0	0	0	0	0	0	0	0	0	0	0	0	0	0	0	0	0	0	0	0	0	28	0	0	0	0	0	0	0	0	0	0	0	0	0	0	0
OTU858	0	0	0	0	0	0	0	0	0	0	0	0	0	0	0	0	0	0	0	0	0	0	0	0	0	0	0	0	0	0	0	0	0	0	0	0	0	0	0	6	0	0	2	0	0	0	0	0	0
OTU859	0	0	0	0	0	0	0	0	0	0	0	0	0	0	0	0	0	0	0	0	0	0	0	0	0	0	0	0	0	0	0	0	0	81	0	0	0	0	0	0	0	0	0	0	0	0	0	0	0
OTU86	0	0	0	0	8	14	0	0	0	0	0	4	26	2	7	19	61	40	5	9	96	43	135	18	7	3	28	47	1	7	0	0	0	15	4	45	6	58	0	18	2	18	16	33	47	0	1	0	11
OTU860	0	0	0	0	0	0	0	0	0	0	0	0	0	0	0	0	0	0	0	0	7	0	0	0	1	0	0	0	0	0	0	0	0	0	0	0	0	0	0	0	0	0	0	0	0	0	0	1	0
OTU861	0	0	0	0	0	0	0	0	0	0	0	0	54	0	0	0	0	0	0	0	0	0	0	0	0	0	0	0	0	0	0	0	0	0	0	0	0	0	0	0	0	0	0	0	0	0	0	0	0
OTU862	0	0	0	0	0	0	0	0	0	0	0	0	0	0	0	0	0	0	0	0	0	0	0	0	0	0	0	0	0	0	0	0	0	74	0	0	0	0	0	0	0	0	0	0	0	0	0	0	0
OTU863	0	0	0	0	0	0	0	0	0	0	0	0	0	0	0	0	0	0	0	0	0	0	0	0	0	0	0	0	0	0	0	0	0	16	0	0	0	0	0	0	0	0	0	0	0	0	0	0	0
OTU864	0	0	0	0	0	0	0	0	0	0	0	0	0	0	0	0	0	0	0	0	0	0	0	0	0	0	0	0	0	0	0	0	0	72	0	0	0	0	0	0	0	0	0	0	0	0	0	0	0
OTU865	0	0	0	0	0	0	0	0	0	0	0	0	0	0	0	0	0	0	0	0	0	0	0	0	0	0	0	0	0	0	0	0	0	0	0	0	0	0	0	0	0	0	0	0	0	0	0	0	0
OTU867	0	0	0	0	0	0	0	0	0	0	0	0	0	0	0	0	0	0	0	0	0	0	0	0	0	0	0	0	0	0	0	0	0	0	0	0	0	0	0	0	0	0	5	0	0	0	0	0	1
OTU868	0	0	0	0	0	0	0	0	0	0	0	0	0	0	0	0	0	0	0	0	9	0	0	0	0	0	0	0	0	0	0	0	0	0	0	0	0	0	0	0	0	0	0	0	0	0	3	0	0
OTU869	0	0	0	0	0	0	5	0	0	0	0	0	0	0	0	0	0	0	0	0	0	0	0	0	0	0	0	0	0	0	0	0	0	0	0	0	0	0	0	2	0	0	2	0	0	0	0	0	0
OTU87	0	0	0	0	0	0	0	0	0	0	0	0	0	1	1	0	0	0	0	0	0	0	0	3	0	0	0	0	0	0	9	0	0	0	0	0	0	0	0	0	0	0	4	0	0	0	0	0	0
OTU870	45	0	0	0	0	0	0	0	0	0	67	0	0	0	0	0	0	0	0	0	0	0	0	0	0	0	0	0	0	0	0	0	0	0	0	0	0	0	0	0	0	0	0	0	0	0	0	0	0
OTU871	0	0	0	0	0	0	7	0	0	0	0	3	0	0	0	0	0	0	0	0	0	0	0	0	0	0	0	0	0	0	0	0	0	0	0	0	0	0	0	0	0	0	0	0	0	13	0	0	0
OTU872	0	0	0	0	0	0	0	0	0	0	0	0	0	0	0	0	0	0	0	0	0	0	0	0	0	0	0	0	0	0	0	0	0	0	0	0	0	0	0	0	0	0	0	0	0	48	0	0	0
OTU873	0	71	0	0	0	0	0	14	0	0	0	0	0	0	0	0	0	0	0	0	0	0	0	0	0	0	0	0	0	0	0	0	0	0	0	0	0	0	0	0	0	0	0	0	0	0	0	0	0
OTU874	0	0	0	2	0	0	0	2	0	0	0	7	0	0	0	0	0	0	1	1	1	0	2	0	0	1	0	0	0	0	0	0	0	1	0	0	0	0	0	0	0	0	0	0	1	0	0	0	0
OTU875	0	0	0	0	0	0	0	0	0	0	0	0	0	0	0	1	0	0	0	0	0	0	0	0	0	0	0	0	0	0	0	0	0	0	0	0	0	0	0	0	0	0	0	0	9	0	0	0	0
OTU876	0	0	0	0	0	0	0	0	0	0	0	0	0	0	0	0	0	0	0	0	0	0	0	0	0	0	0	0	0	0	0	0	0	0	0	0	0	0	0	0	0	0	0	0	0	0	0	0	0
OTU877	0	0	0	0	0	0	0	0	0	0	0	0	0	0	0	0	0	0	0	0	0	0	0	0	0	0	0	0	0	0	0	0	0	0	0	0	0	0	0	0	0	0	0	0	0	0	0	0	0
OTU878	0	0	19	0	0	0	0	0	0	0	0	0	0	0	0	0	0	0	1	0	0	0	0	0	0	0	0	0	0	0	0	0	0	0	0	0	0	0	0	0	0	0	0	0	0	0	0	0	0
OTU88	0	0	0	0	0	14	1	0	5	0	0	2	0	1	1	16	125	0	11	8	83	34	216	3	0	10	17	71	7	7	0	0	0	0	9	0	10	24	0	64	11	6	10	3	1	0	5	0	1
OTU880	0	0	0	0	0	0	0	0	7	0	0	0	0	0	0	0	0	0	0	0	0	0	0	0	0	0	0	0	0	0	0	1	0	0	0	2	0	0	0	0	0	0	2	0	0	0	0	0	0
OTU881	0	0	5	0	0	0	0	0	7	0	0	0	0	0	0	0	0	0	0	0	0	0	0	0	0	0	0	0	0	0	0	0	0	0	0	0	0	0	0	0	0	0	0	0	0	0	0	0	0
OTU882	0	0	0	0	0	0	0	0	0	0	0	0	0	0	0	0	2	0	0	0	0	0	0	0	0	0	0	0	0	0	0	0	0	1	0	0	1	17	0	0	0	0	15	0	1	0	0	0	2
OTU883	0	0	0	0	0	0	0	16	12	0	0	0	0	0	0	0	0	0	0	0	0	0	0	0	0	0	0	0	0	0	0	0	0	0	0	0	0	0	0	3	0	0	0	0	0	0	0	0	0
OTU884	0	0	0	0	0	0	0	0	0	107	0	0	0	0	0	0	0	0	0	0	9	0	0	0	0	0	0	0	0	0	0	0	0	0	0	0	0	0	0	1	0	0	0	0	0	1	0	0	0
OTU885	0	0	0	0	0	0	0	0	0	68	0	0	0	0	0	0	0	0	0	0	0	0	0	0	0	0	0	0	0	0	0	0	0	0	0	0	0	0	0	0	0	0	0	0	0	0	0	0	0
OTU886	0	0	0	0	0	0	0	0	0	144	0	2	0	0	0	0	0	0	0	0	0	0	0	0	0	0	0	0	0	0	0	0	0	0	0	0	0	0	0	0	0	0	0	0	0	0	0	0	0
OTU887	0	0	0	0	0	0	0	0	0	0	0	5	0	0	0	0	0	0	0	0	0	0	0	0	0	0	0	0	0	0	0	0	0	0	0	0	0	0	0	0	0	0	0	0	0	34	0	0	0
OTU888	0	0	0	0	0	0	0	0	0	0	0	0	0	0	0	0	0	0	5	0	0	0	0	0	0	1	0	11	0	0	0	0	0	0	0	0	0	0	0	0	0	0	0	0	0	0	0	0	0
OTU89	0	0	0	19	100	21	7	4	0	13	14	1	0	14	4	13	29	46	28	1	15	5	90	1	30	16	8	8	13	2	12	0	17	2	1	32	7	41	2	15	16	38	12	0	4	14	25	0	9
OTU891	0	0	0	0	0	0	14	0	0	0	0	0	0	0	0	0	0	0	0	0	0	0	0	0	0	0	0	0	0	0	0	0	0	0	0	0	0	0	0	0	0	0	0	0	0	0	0	0	0
OTU892	0	0	0	0	0	0	0	0	0	0	0	0	0	0	0	0	0	0	0	0	0	0	0	0	0	0	0	0	0	0	0	0	0	32	0	0	0	0	0	0	0	0	0	0	0	0	0	0	0
OTU894	0	0	0	0	0	0	0	0	0	0	0	0	0	0	0	0	0	0	0	0	0	0	0	0	0	0	0	0	0	1	0	0	0	0	0	0	0	12	0	0	0	0	0	0	0	0	0	0	0
OTU895	0	0	0	0	0	0	0	0	0	0	0	0	0	0	0	0	0	0	0	0	0	0	0	0	0	0	0	0	0	0	0	0	0	261	0	0	0	0	0	0	0	0	0	0	0	0	0	0	0
OTU896	0	0	0	0	0	0	0	0	0	0	0	0	0	0	0	0	0	0	0	0	0	0	0	0	0	0	0	0	0	0	0	0	0	147	0	0	0	0	0	0	0	0	0	0	0	0	0	0	0
OTU897	0	0	0	0	0	0	0	0	0	0	0	0	0	0	0	0	0	0	0	0	0	0	0	0	0	0	0	0	0	0	0	0	0	27	0	0	0	0	0	0	0	0	0	0	0	0	0	0	0
OTU898	0	0	12	0	0	0	0	0	0	0	0	1	0	1	0	0	0	0	0	0	0	0	3	0	0	0	0	0	0	0	0	0	0	0	4	0	0	0	0	0	0	0	0	0	0	0	0	0	0
OTU899	0	0	0	0	0	0	0	0	0	0	0	0	0	0	0	0	0	0	0	0	0	0	0	0	0	0	0	0	0	0	0	0	0	0	0	0	0	0	0	0	0	0	0	0	0	0	0	0	0
OTU9	60	0	259	443	1401	291	364	39	217	80	55	57	1182	1020	40	234	240	779	369	895	1397	93	89	80	381	357	140	376	258	245	190	266	1464	91	385	142	389	350	60	102	409	101	508	152	413	102	199	43	201
OTU90	0	0	0	0	0	0	0	0	0	0	3	3	0	0	0	9	66	5	0	3	13	31	52	2	7	11	22	30	9	4	0	0	2	0	7	0	22	28	0	13	7	2	7	0	16	0	0	0	0
OTU900	0	0	0	0	0	0	0	0	0	0	0	0	0	0	0	0	0	0	0	0	17	0	0	0	0	0	0	0	0	0	0	0	0	0	0	0	0	0	0	0	0	0	0	0	0	0	0	0	0
OTU901	0	0	0	0	0	0	0	0	0	0	0	0	0	0	0	0	0	0	0	0	0	21	0	0	0	0	0	0	0	0	0	0	0	0	0	0	0	0	0	0	0	0	3	0	0	0	0	0	0
OTU902	0	0	0	0	0	0	0	0	0	0	0	0	0	0	0	0	0	0	0	0	0	0	0	0	0	0	0	0	3	0	0	0	0	0	0	0	0	0	0	0	0	0	0	0	0	0	0	0	0
OTU904	0	0	0	0	0	0	0	0	0	0	0	0	0	0	0	0	0	0	0	0	0	0	0	0	23	0	0	0	0	0	0	0	0	55	0	0	0	0	0	0	0	0	0	0	0	0	0	0	0
OTU905	0	0	0	2	0	0	0	0	0	0	0	0	0	0	0	0	0	0	0	0	0	0	0	0	37	0	0	0	0	0	0	0	0	0	0	0	0	0	0	0	0	0	0	0	0	0	0	0	0
OTU906	0	0	0	0	0	0	0	0	0	0	0	0	0	0	0	0	2	0	0	0	0	0	0	0	0	0	0	0	0	0	0	0	0	0	0	0	8	25	0	0	0	0	0	3	0	0	0	0	0
OTU907	0	0	0	0	0	0	0	0	0	0	0	0	0	0	0	0	0	0	0	0	0	0	0	0	0	0	0	0	0	0	0	0	0	0	0	0	0	0	0	0	0	0	0	0	0	0	0	0	0
OTU908	0	0	0	0	0	0	0	0	0	0	0	0	0	0	0	0	0	1	0	0	0	0	0	0	15	0	0	0	0	0	0	0	0	0	0	0	0	0	0	0	0	0	0	0	0	0	0	0	0
OTU909	0	0	0	0	1	4	0	0	0	0	0	0	0	0	0	0	0	0	0	0	0	0	0	0	0	0	0	0	0	3	0	0	0	0	0	0	0	0	4	0	4	0	0	0	4	0	0	0	0
OTU91	6	0	6	57	0	0	13	0	0	2	2	0	0	2	2	0	29	11	5	0	102	131	1	0	0	0	12	19	0	0	15	17	1	24	4	2	91	154	0	0	1	0	1	0	1	2	11	5	2
OTU910	0	0	0	0	0	0	0	0	0	0	0	0	0	0	0	0	0	0	0	0	0	0	0	0	0	0	0	0	0	0	0	0	0	0	0	0	0	0	0	0	0	0	0	0	0	0	0	0	0
OTU911	0	0	0	0	0	0	0	0	0	0	0	0	0	0	4	0	0	0	0	0	0	0	0	0	0	0	0	0	0	0	0	0	0	0	0	0	0	0	0	0	0	0	0	0	0	0	0	0	0
OTU912	0	0	0	0	0	2	8	0	0	0	0	0	0	0	0	0	0	0	0	0	0	0	0	0	0	0	0	0	0	1	0	0	0	0	0	0	9	0	0	0	0	0	0	0	0	0	0	0	0
OTU913	0	0	0	0	0	0	1	0	0	0	0	5	0	0	0	0	0	0	0	0	0	0	5	0	0	0	0	0	0	0	0	0	0	0	0	0	0	0	0	0	0	0	0	0	0	0	0	0	0
OTU914	0	0	0	0	0	0	0	0	0	0	0	0	0	0	0	0	0	0	0	0	0	0	0	0	0	0	0	0	0	0	0	0	0	21	0	0	0	0	0	0	0	0	0	0	0	0	0	0	0
OTU915	0	0	0	0	0	0	1	0	0	0	0	0	1	0	0	0	0	3	0	0	9	0	0	1	1	0	0	4	0	0	0	0	0	0	1	0	0	0	0	51	27	11	6	0	1	1	0	0	0
OTU916	10	0	0	0	0	0	15	0	0	0	0	0	0	0	0	0	0	0	0	0	0	0	0	0	0	0	0	0	0	0	0	0	0	0	0	0	0	0	0	0	0	0	0	0	0	0	0	0	0
OTU917	0	0	0	0	0	0	0	0	1	0	0	0	0	0	0	0	0	0	9	0	0	0	0	0	0	0	0	0	0	0	0	0	0	0	0	0	0	1	0	0	0	0	0	0	0	0	0	0	0
OTU918	0	0	0	0	0	0	0	0	0	0	0	0	0	0	0	0	0	0	0	0	0	0	0	0	0	0	0	0	0	0	0	0	0	0	18	0	0	0	0	0	0	0	5	0	0	0	0	0	0
OTU919	0	0	0	0	0	0	0	0	0	0	0	0	0	0	0	0	0	0	0	0	0	0	0	0	0	0	0	0	0	0	0	0	0	0	0	0	0	0	0	0	0	0	0	0	0	0	0	0	0
OTU92	0	0	0	0	0	5	0	0	0	0	0	4	46	2	9	24	46	24	32	6	28	61	60	7	15	12	11	47	1	9	13	0	0	0	0	0	20	0	0	2	12	0	27	20	8	0	12	0	2
OTU920	0	0	0	0	0	0	0	0	0	0	0	0	0	0	0	0	0	0	0	0	0	0	0	0	0	0	0	0	0	0	0	0	0	42	0	0	0	0	0	0	0	0	0	0	0	0	0	0	0
OTU921	0	0	0	0	0	0	0	0	0	0	0	4	0	0	0	0	0	0	0	0	24	0	0	0	0	0	0	0	0	0	0	0	0	0	0	0	0	0	0	0	0	0	0	0	0	8	0	0	0
OTU922	0	0	0	0	0	0	0	0	0	0	0	0	0	0	0	0	0	0	0	0	42	0	0	0	0	0	0	0	0	0	0	0	0	0	0	0	0	0	0	0	0	0	0	0	0	0	0	0	0
OTU923	0	0	0	0	0	0	0	0	0	4	0	0	0	0	3	0	1	0	1	0	2	3	1	0	1	0	0	0	0	0	0	0	0	0	0	0	0	0	0	0	0	0	3	0	0	20	0	0	0
OTU924	0	0	0	0	0	0	0	0	0	0	0	0	0	0	0	0	0	0	0	0	0	0	0	0	0	0	0	0	0	0	0	0	0	33	0	0	0	0	0	0	0	0	0	0	0	0	0	0	0
OTU925	0	0	0	0	0	0	0	0	0	0	0	0	0	0	0	0	0	0	0	0	0	0	0	0	0	0	0	0	0	0	0	0	0	0	0	0	0	0	0	0	0	0	0	0	0	0	0	0	0
OTU926	0	0	0	0	0	0	0	0	0	0	0	29	0	0	0	0	0	0	0	0	0	0	0	0	0	0	0	0	0	0	0	0	0	0	0	0	0	0	0	0	0	0	0	0	0	0	0	0	0
OTU927	0	0	0	0	0	0	0	0	0	0	0	0	0	0	0	0	0	0	0	0	0	0	0	0	0	0	0	0	0	0	0	0	0	0	0	14	0	0	0	0	0	0	0	0	0	0	0	0	0
OTU928	0	0	0	0	0	0	0	0	0	0	0	0	0	0	1	0	0	0	0	0	1	0	0	0	0	0	0	0	0	0	0	0	0	0	0	0	0	0	0	0	0	0	0	0	0	0	0	0	0
OTU929	0	0	0	0	0	0	0	0	0	0	0	0	0	0	0	0	0	0	3	0	0	0	0	0	0	0	0	0	0	0	0	0	0	0	0	0	0	0	0	0	0	0	0	0	0	0	0	0	0
OTU93	1436	0	0	0	0	0	2	0	0	0	1603	0	0	0	0	0	0	0	0	0	0	1	0	0	8	0	0	0	0	0	0	0	0	0	0	0	0	0	0	0	0	0	0	0	0	0	0	0	0
OTU930	0	0	0	0	0	0	0	0	0	0	0	0	0	0	0	0	0	0	0	0	0	1	0	0	0	0	0	0	0	0	0	0	0	0	7	0	1	39	0	0	0	0	11	0	0	0	0	0	0
OTU931	0	0	0	0	0	0	0	0	0	0	0	5	0	0	0	0	0	0	0	0	0	0	0	0	0	0	0	0	0	0	0	0	0	0	0	0	0	0	0	0	0	0	0	0	0	0	0	0	0
OTU932	0	0	0	0	0	0	0	0	0	0	3	0	0	0	4	0	0	0	0	0	0	0	0	0	0	0	0	0	0	0	0	0	0	28	0	0	0	0	0	0	0	0	0	0	0	0	0	0	0
OTU933	0	0	0	0	0	0	0	0	0	0	0	2	0	0	0	0	0	0	0	0	0	0	0	0	0	0	0	0	0	0	0	0	0	0	0	0	0	0	0	0	0	0	0	0	0	0	0	0	0
OTU934	0	0	0	0	0	0	0	0	0	0	0	0	0	0	0	0	0	0	0	0	0	0	0	0	0	0	0	0	0	0	0	0	0	0	0	0	0	0	0	0	0	0	0	0	0	0	0	0	0
OTU936	0	0	0	0	0	0	0	0	0	0	0	1	2	0	0	0	9	0	0	0	0	0	0	0	0	0	7	0	0	0	0	0	0	0	0	0	0	0	0	0	0	0	0	0	0	0	0	0	0
OTU937	0	0	0	0	0	0	0	0	0	4	0	0	0	0	0	0	0	0	8	0	0	0	0	0	0	0	0	0	0	0	0	0	0	0	0	0	0	0	0	0	0	0	0	0	0	0	0	0	0
OTU938	0	0	0	0	0	0	0	0	0	0	0	0	6	0	0	1	0	0	0	0	3	0	2	0	0	0	2	5	0	0	0	0	0	0	0	0	0	0	0	0	0	0	3	0	0	0	0	0	0
OTU939	0	0	0	0	5	7	0	0	0	0	0	1	0	3	0	0	0	0	4	2	4	0	0	0	8	0	0	3	4	0	0	0	0	0	0	2	1	0	0	8	1	0	1	0	0	70	1	0	2
OTU94	11	0	0	4	65	1	48	11	29	3	0	2	20	23	0	4	0	1	25	1	24	2	39	3	55	0	6	17	0	3	0	12	0	24	0	26	12	51	7	35	48	0	23	7	2	6	2	0	4
OTU940	0	0	0	0	0	0	0	0	0	0	0	0	0	0	0	0	0	0	0	0	0	0	0	0	0	0	0	0	0	0	0	0	0	0	0	0	0	0	0	0	0	0	0	0	0	0	0	0	0
OTU941	0	0	0	0	0	0	0	0	0	0	0	1	0	0	0	0	0	0	0	0	0	0	1	0	0	0	0	0	0	0	0	0	0	0	0	0	0	0	0	0	0	0	0	0	0	0	0	0	0
OTU943	8	0	0	0	0	0	0	0	0	0	5	2	0	0	0	0	0	0	0	0	0	0	0	0	0	0	0	0	0	0	0	0	0	0	0	0	0	0	0	0	0	0	0	0	0	5	0	0	0
OTU944	0	0	0	0	0	0	0	0	0	0	0	0	0	0	0	0	0	0	0	0	0	0	0	0	0	0	0	0	0	0	0	0	0	0	0	0	0	0	0	0	0	0	0	0	0	0	0	0	0
OTU945	0	0	0	0	0	0	0	0	0	0	0	0	0	0	0	0	0	0	0	0	0	0	0	0	0	0	0	0	0	0	0	0	0	0	0	0	0	0	0	0	0	0	0	0	0	0	0	0	0
OTU946	0	0	0	0	0	0	0	10	0	0	0	0	0	0	0	0	0	0	0	0	0	0	0	0	0	0	0	0	0	0	0	0	0	0	0	0	0	0	0	0	0	0	0	0	0	0	0	0	0
OTU947	0	0	0	0	0	0	0	0	0	0	0	3	0	0	0	0	0	0	0	0	0	0	0	1	0	0	0	0	0	0	0	0	0	0	0	0	0	0	0	0	0	0	0	0	0	0	0	0	0
OTU948	0	0	0	0	0	0	0	0	0	0	0	0	0	0	0	0	0	0	0	0	0	0	0	0	0	0	0	0	0	0	0	0	0	0	0	0	0	0	0	0	0	0	0	0	0	0	0	0	0
OTU949	0	0	0	0	0	0	0	0	0	0	0	1	0	0	0	0	0	0	0	0	0	0	0	0	0	0	0	0	0	0	1	0	0	0	0	0	0	0	0	0	0	0	0	0	0	0	0	0	0
OTU95	0	0	0	0	0	4	5	0	0	0	4	0	0	5	0	0	2	0	20	23	0	0	16	0	24	5	0	7	0	1	0	0	0	0	0	8	0	8	1	86	4	8	31	0	8	0	0	1	0
OTU951	0	0	0	0	0	0	0	0	0	0	0	0	0	0	0	0	0	0	0	0	0	0	0	0	0	0	0	0	0	0	0	0	0	0	0	0	0	0	0	0	0	0	3	0	0	0	0	0	0
OTU952	0	0	0	0	0	0	0	0	0	0	0	0	0	0	0	0	0	0	0	0	0	0	0	0	0	0	0	0	0	0	0	0	0	0	0	0	0	0	0	0	0	0	0	0	0	0	0	0	0
OTU955	0	0	0	0	0	0	0	0	0	0	0	0	0	0	0	0	0	0	0	0	0	0	0	0	0	0	0	0	0	0	0	0	0	0	0	0	0	0	0	0	0	0	0	0	0	0	0	0	0
OTU956	0	0	0	0	0	0	0	0	0	0	0	41	0	0	0	0	0	0	0	0	18	0	0	0	0	0	0	9	0	0	0	0	0	0	0	0	0	0	0	0	0	0	2	0	0	0	0	0	0
OTU957	0	0	0	0	0	0	0	0	0	0	0	0	0	0	0	0	0	0	0	0	0	0	0	0	0	0	0	0	0	0	0	0	0	0	0	0	0	0	0	0	0	0	0	0	0	0	0	0	0
OTU959	0	0	0	0	0	0	0	0	0	0	0	0	0	0	0	0	0	0	0	0	0	0	0	0	0	0	0	0	0	0	0	0	0	0	0	0	0	0	0	0	0	0	11	0	0	0	0	0	0
OTU96	15	0	67	37	40	61	44	5	37	19	12	7	57	99	9	30	82	71	65	13	61	1	45	7	226	18	11	24	10	69	24	34	13	19	18	68	123	130	16	98	36	24	90	77	61	18	20	8	20
OTU960	0	0	0	0	0	0	0	0	1	0	0	0	0	0	0	0	0	0	0	0	0	0	0	0	0	0	0	0	0	0	0	0	0	0	0	0	0	0	0	0	0	0	1	0	0	0	0	0	0
OTU962	0	0	0	0	3	0	0	0	0	0	0	1	0	1	0	0	0	0	1	0	2	0	0	0	0	0	0	0	0	0	0	0	0	0	0	0	0	0	0	12	0	0	0	0	0	8	0	0	0
OTU964	0	0	0	4	0	0	0	0	0	1	0	0	0	0	2	0	17	0	0	0	0	0	0	0	0	0	0	0	0	1	0	0	0	0	0	0	0	0	0	0	0	0	4	1	0	0	0	0	2
OTU965	0	0	0	0	20	0	0	0	0	0	0	0	0	0	0	0	0	0	0	0	0	0	0	0	0	0	0	0	0	0	0	0	0	0	0	0	0	0	0	0	0	0	8	0	0	0	0	0	0
OTU968	0	0	0	0	0	0	0	0	6	0	0	0	0	0	0	0	0	0	0	0	15	0	0	0	0	0	0	0	0	0	0	0	0	0	0	0	0	2	0	0	0	0	1	0	0	0	0	0	0
OTU97	2	0	29	0	0	5	23	0	2	1	0	14	3	6	1	4	12	1	0	8	6	8	1	0	34	0	0	6	2	6	8	10	26	0	0	15	0	11	3	10	22	17	14	1	0	0	0	0	2
OTU970	0	0	0	0	0	0	0	0	0	0	0	0	0	0	0	8	0	0	0	0	0	0	0	0	0	0	0	0	0	0	0	0	0	0	0	0	0	0	0	0	0	0	0	0	0	0	0	0	0
OTU971	0	0	0	0	0	0	0	0	0	0	0	0	0	0	0	0	0	0	0	0	0	0	0	0	0	0	0	0	0	0	0	0	0	0	0	0	0	0	0	0	0	0	0	0	0	0	0	0	0
OTU972	0	0	0	0	0	0	0	0	0	0	0	0	0	0	0	0	0	0	0	0	0	0	0	0	0	0	0	0	0	0	0	0	0	0	0	0	0	0	0	0	0	0	0	0	0	0	0	0	0
OTU973	0	0	0	0	0	0	0	5	6	0	0	0	0	0	0	0	0	0	0	0	0	0	0	0	0	0	0	0	0	0	0	0	0	0	0	0	0	0	0	0	0	0	0	0	0	0	0	0	0
OTU974	0	0	0	0	0	0	0	0	0	0	0	0	0	0	0	0	0	0	0	0	0	0	0	0	0	0	0	0	0	0	0	0	0	0	0	0	0	0	0	0	0	0	0	0	0	0	0	0	0
OTU975	0	0	0	0	0	0	0	0	0	0	0	0	0	0	6	0	0	0	0	0	0	0	0	0	0	0	0	0	0	0	0	0	0	2	0	0	0	0	0	0	3	0	0	0	0	0	0	0	0
OTU977	0	0	0	0	0	0	0	0	0	0	0	0	0	0	0	0	0	0	0	0	0	0	0	0	0	0	0	0	0	0	0	0	0	0	0	0	0	0	0	0	0	0	5	0	1	0	0	0	1
OTU978	0	0	0	0	0	0	0	0	0	0	0	0	0	0	0	0	0	0	0	0	3	0	2	0	0	0	0	2	0	0	0	0	0	10	0	0	0	0	0	0	0	0	0	0	0	0	0	0	0
OTU979	0	0	0	0	0	0	0	0	0	0	0	0	0	1	0	0	0	0	0	0	0	0	0	0	0	0	0	0	0	0	0	0	0	0	0	0	0	0	0	0	0	0	0	0	0	0	0	0	0
OTU98	3	0	1	28	23	18	19	3	5	4	11	3	45	3	0	7	1	1	3	7	0	11	0	1	0	3	2	2	1	0	0	12	14	3	9	15	17	21	9	3	19	1	1	0	23	10	0	4	1
OTU980	33	0	0	0	0	0	0	0	0	0	0	0	0	0	0	0	0	0	0	0	0	0	0	0	0	0	0	0	0	0	0	0	0	0	0	0	0	0	0	0	0	0	0	0	0	0	0	0	0
OTU982	0	0	0	0	0	0	0	0	0	0	0	0	0	0	0	5	0	15	0	0	16	0	0	2	0	2	0	3	0	0	0	0	0	0	0	0	1	0	0	1	0	0	1	0	0	3	0	1	0
OTU983	0	0	0	0	0	0	0	0	0	0	0	0	0	0	0	0	0	0	0	0	0	0	0	0	0	0	0	0	0	0	0	0	0	0	0	0	0	0	0	0	0	0	0	0	0	0	0	0	0
OTU984	0	0	0	0	0	0	0	0	0	0	0	0	0	0	0	0	0	0	0	0	0	0	0	0	0	0	0	0	0	0	0	0	0	0	0	0	0	0	0	0	0	0	0	0	0	0	0	0	0
OTU985	0	0	0	0	0	0	0	0	0	0	0	3	0	0	0	0	0	0	2	0	0	0	0	0	0	0	0	0	0	0	0	0	0	0	0	0	0	0	0	0	0	0	0	0	0	0	0	0	0
OTU986	18	0	0	0	0	0	0	0	0	0	0	0	0	0	0	0	0	0	0	0	0	0	0	0	0	0	0	0	0	0	0	0	0	0	0	0	0	0	0	0	0	0	0	0	0	0	0	0	0
OTU987	0	0	0	0	0	6	0	0	0	0	0	0	0	0	0	0	0	0	0	0	4	0	0	0	0	0	0	0	0	0	0	0	0	0	0	0	0	0	0	0	0	0	0	0	0	3	1	0	0
OTU988	0	0	0	0	0	0	0	0	0	0	0	0	0	0	0	0	0	0	0	0	0	0	0	0	0	1	0	0	0	1	0	0	0	0	0	0	0	0	0	0	0	0	2	0	0	0	0	0	0
OTU989	11	0	0	0	0	0	0	0	0	0	0	0	0	0	0	19	0	0	0	0	0	0	0	0	0	0	0	0	0	10	0	0	0	0	0	0	0	0	0	0	0	0	0	0	0	0	0	0	0
OTU99	0	0	0	1	19	0	6	1	16	3	0	0	2	9	0	2	6	55	17	2	45	0	2	0	12	0	4	4	2	1	5	2	17	42	12	37	0	10	0	73	6	13	18	6	0	0	0	0	7
OTU990	0	0	0	0	0	0	0	0	0	0	0	0	0	4	0	0	0	0	0	0	0	0	0	0	0	0	0	0	0	0	1	0	0	0	0	0	0	0	0	0	0	0	0	0	5	0	0	0	0
OTU991	0	0	0	0	0	0	0	0	0	0	0	0	0	11	0	0	0	0	0	0	15	0	0	0	0	0	0	0	0	0	0	0	0	0	0	0	0	0	0	0	0	0	0	0	0	0	0	0	0
OTU993	0	0	0	0	0	0	0	0	0	0	0	0	0	0	27	0	0	0	0	0	1	0	0	0	0	0	0	0	0	0	0	0	0	0	0	0	0	0	0	0	0	0	0	0	0	0	0	0	1
OTU995	0	0	0	0	0	0	0	0	0	0	0	0	0	0	0	0	0	0	0	0	0	0	0	0	0	0	0	0	0	0	0	0	0	0	0	0	0	0	0	0	0	0	0	0	0	0	0	0	0
OTU996	0	0	0	0	0	0	0	0	0	0	0	0	0	0	0	0	0	0	0	0	0	0	0	0	0	0	0	0	0	0	0	0	0	0	0	0	0	0	0	0	0	0	0	0	0	0	0	0	0
OTU997	96	0	0	0	0	0	0	0	0	0	101	0	0	0	0	0	0	0	0	0	0	0	0	0	0	0	0	0	0	0	0	0	0	0	0	0	0	0	0	0	0	0	0	0	0	0	0	0	0
OTU999	0	0	0	0	0	0	0	0	0	0	0	0	0	0	0	0	0	0	0	0	0	0	0	0	0	0	0	0	0	0	0	0	0	0	0	0	0	0	0	0	0	0	0	0	0	0	0	0	0
[truncated: 274 more columns]

## Sheet: STable2
Supplementary Table S2. An overview of the OTUs that were removed from the OTU table based on their presence in control samples containing cricket leg.
The table gives the number of samples the OTUs were found in for all ant samples and for the other controls that did not contain cricket material.
For each OTU the average percentage of reads that were allocated to the respective OTU is given (only including those samples that contained the OTU).
Additionally the maximum percentage of reads that were allocated to the respective OTU is given.
The last column gives the top BLAST hit against the NCBI 16S rRNA database for each OTU.
		Ant samples (out of 311)			Controls (out of 9)
#OTU ID	Cricket control	# samples	av. % reads	max % reads	# samples	av. % reads	max % reads	Top BLAST hit
OTU289	fresh cricket leg	277	0.381955	3.77425	8	0.0753246	0.113914	Actinomyces odontolyticus, isolation source human (identity 99.2%)
OTU133	fresh cricket leg	174	0.23	1.47059	4	0.0421774	0.0737644	Mobiluncus curtisii, isolation source human (identity 100%)
OTU125	fresh cricket leg	151	0.222524	1.47868	4	0.0158962	0.0245881	Legionella maceachernii, isolation source human (identity 97.7%)
OTU240	fresh cricket leg	138	0.20744	2.61272	6	0.0434591	0.0815217	Bacteroides uniformis, isolation source human (identity 99.3%)
OTU453	fresh cricket leg	132	0.124904	1.02916	3	0.0331241	0.0620843	Nocardioides cavernae sp. nov., an actinobacterium isolated from a karst cave (identity 100%)
OTU232	fresh cricket leg	111	0.207432	2.28283	1	0.010502	0.010502	Selenomonas noxia, isolated from human subgingival plaque (identity 100%)
OTU276	fresh cricket leg	92	0.284047	1.12973	1	0.0368822	0.0368822	Prevotella salivae sp. nov., isolated from the human oral cavity (identity 100%)
OTU346	fresh cricket leg	62	0.112956	0.797519	2	0.00884472	0.0113297	Prevotella loescheii, isolation source human (identity 100%)
OTU319	fresh cricket leg	60	0.217949	0.892857	0			Prevotella oris, isolation source human (identity 98.9%)
OTU414	fresh cricket leg	57	0.119992	0.782918	0			Tsukamurella hominis, isolation source human (identity 100%)
OTU208	fresh cricket leg	52	0.26526	0.980392	0			Paenibacillus konkukensis sp. nov., isolated from animal feed (identity 85.5%)
OTU874	fresh cricket leg	47	0.0877347	0.49635	1	0.0271739	0.0271739	Nocardioides solisilvae sp. nov., isolated from a forest soil (identity 97.4%)
OTU660	fresh cricket leg	33	0.0826224	0.361471	0			Cobetia marina, isolation source unknown (identity 100%)
OTU1049	fresh cricket leg	32	0.120845	0.501612	1	0.0081367	0.0081367	Negativibacillus massiliensis gen. nov., sp. nov., isolated from human (identity 98.0%)
OTU502	fresh cricket leg	29	0.106227	0.537442	0			Conexibacter stalactiti sp. nov., isolated from stalactites in a lava cave (identity 97.2%)
OTU374	fresh cricket leg	8	0.194106	0.596837	2	0.0411834	0.0614704	Fusobacterium perfoetens, isolation source unknown (identity 98.0%)
OTU642	fresh cricket leg	7	0.294576	0.665443	0			Fulvivirga lutimaris sp. nov., isolated from a tidal flat sediment (identity 87.6%)
OTU711	fresh cricket leg	2	1.36345	2.11742	1	0.01905	0.01905	Xenorhabdus thuongxuanensis sp. nov., isolated from Steinernema (parasitic roundworm)species (identity 93.0%)
OTU946	fresh cricket leg	1	0.291303	0.291303	0			Anaerosporobacter mobilis gen. nov., sp. nov., isolated from forest soil (identity 94.9%)
OTU700	old cricket leg	3	0.124835	0.293686	0			Desulfovibrio cuneatus sp. nov, isolated from an oxic freshwater sediment (identity 92.3%)
OTU609	old cricket leg	2	0.209249	0.391581	0			Tidjanibacter massiliensis gen. nov., sp. nov., isolation source human (identity 92.6%)

## Sheet: STable3
Supplementary Table S3. The number of reads of a sample at different steps of the OTU table generation and after removing contaminant OTUs and reads assigned to the genus Wolbachia.
The assigned reads are the reads that were mapped to the discovered OTUs by the "usearch_global" algorithm of the Uparse 9.2 pipeline (Edgar 2013).
The reads after OTU deletion are the reads that were left after suspected contaminant OTUs and rare OTUs were deleted from the OTU table.
Reference
Edgar, R. C. (2013). UPARSE: highly accurate OTU sequences from microbial amplicon reads. Nature Methods, 10(10), 996-998.
Sample ID	Sampling time	Colony	Sample type	Initial reads #	Assigned reads #	Reads after OTU deletion #	Reads after OTU deletion without Wolbachia #
Col03-5T-1	2016-07-01	3	worker 5 days old	5106	3293	2016	1849
Col03-5T-2	2016-07-01	3	worker 5 days old	19014	18092	10354	3157
Col03-5T-3	2016-07-01	3	worker 5 days old	18910	17895	4135	4097
Col03-B1-1	2016-05-01	3	nursing worker	2897	2679	2048	535
Col03-B1-2	2016-07-01	3	nursing worker	22837	22207	20151	1174
Col03-B2-1	2016-05-01	3	nursing worker	11370	10602	5080	4546
Col03-B2-2	2016-07-01	3	nursing worker	12462	11834	5752	3232
Col03-B3-1	2016-05-01	3	nursing worker	11852	10486	6060	3707
Col03-B3-2	2016-07-01	3	nursing worker	12350	11801	8797	7112
Col03-F1-1	2016-05-01	3	foraging worker	16549	14280	5768	5338
Col03-F1-2	2016-07-01	3	foraging worker	5948	5593	3561	1809
Col03-F2-1	2016-05-01	3	foraging worker	17811	16846	11427	3704
Col03-F2-2	2016-07-01	3	foraging worker	26453	25248	23942	21279
Col03-F3-1	2016-05-01	3	foraging worker	13569	12343	6261	5423
Col03-F3-2	2016-07-01	3	foraging worker	23205	22356	20053	19037
Col03-FG1	2016-07-01	3	worker 0 days old	5729	5492	3406	1383
Col03-FG2	2016-07-01	3	worker 0 days old	8409	7740	3743	3547
Col03-FG3	2016-07-01	3	worker 0 days old	4381	4175	2612	1364
Col03-Q	2016-07-01	3	queen	27681	26869	23377	2700
Col101-5T-1	2016-07-01	101	worker 5 days old	10233	9491	6659	4982
Col101-5T-2	2016-07-01	101	worker 5 days old	11592	11084	4882	3866
Col101-5T-3	2016-07-01	101	worker 5 days old	18338	17715	12602	10611
Col101-B1-1	2016-05-01	101	nursing worker	18670	15850	11169	6092
Col101-B1-2	2016-07-01	101	nursing worker	18891	18047	15099	5909
Col101-B2-1	2016-05-01	101	nursing worker	14850	14198	9259	3466
Col101-B2-2	2016-07-01	101	nursing worker	19590	18507	7566	5421
Col101-B3-1	2016-05-01	101	nursing worker	18329	17059	7086	6790
Col101-B3-2	2016-07-01	101	nursing worker	7474	7156	4263	1634
Col101-F1-1	2016-05-01	101	foraging worker	15542	14647	7551	7545
Col101-F1-2	2016-07-01	101	foraging worker	15866	15110	8575	7363
Col101-F2-1	2016-05-01	101	foraging worker	15807	14565	10372	10301
Col101-F2-2	2016-07-01	101	foraging worker	29617	27673	10900	10680
Col101-F3-1	2016-05-01	101	foraging worker	13115	12513	8091	8087
Col101-F3-2	2016-07-01	101	foraging worker	16630	15713	6403	5766
Col101-FG1	2016-07-01	101	worker 0 days old	11995	9261	5853	4935
Col101-FG2	2016-07-01	101	worker 0 days old	9096	8425	4261	3288
Col101-FG3	2016-07-01	101	worker 0 days old	2522	2398	1023	1018
Col101-Q	2016-07-01	101	queen	32452	31640	28612	1418
Col104-5T-1	2016-07-01	104	worker 5 days old	24247	22991	12982	12403
Col104-5T-2	2016-07-01	104	worker 5 days old	6192	5903	2973	2914
Col104-5T-3	2016-07-01	104	worker 5 days old	20748	18038	8285	7614
Col104-B1-1	2016-05-01	104	nursing worker	19576	18481	13857	4217
Col104-B1-2	2016-07-01	104	nursing worker	16412	15330	9398	9337
Col104-B2-1	2016-05-01	104	nursing worker	19568	18137	13896	3388
Col104-B2-2	2016-07-01	104	nursing worker	13063	12038	5497	2967
Col104-B3-1	2016-05-01	104	nursing worker	15657	14910	10893	5215
Col104-B3-2	2016-07-01	104	nursing worker	17945	17327	12069	8510
Col104-F1-1	2016-05-01	104	foraging worker	11319	10678	7406	3019
Col104-F1-2	2016-07-01	104	foraging worker	25986	24348	8115	7994
Col104-F2-1	2016-05-01	104	foraging worker	14651	13813	7819	4737
Col104-F2-2	2016-07-01	104	foraging worker	23452	22115	11782	9390
Col104-F3-1	2016-05-01	104	foraging worker	16620	15835	9208	5950
Col104-F3-2	2016-07-01	104	foraging worker	4225	4009	2164	2123
Col104-FG1	2016-07-01	104	worker 0 days old	7260	6927	3904	3449
Col104-FG2	2016-07-01	104	worker 0 days old	11605	11104	7661	7191
Col104-FG3	2016-07-01	104	worker 0 days old	17772	17085	11291	8660
Col104-Q	2016-07-01	104	queen	25344	24639	23121	1721
Col10-5T-1	2016-07-01	10	worker 5 days old	22107	21032	10916	10868
Col10-5T-2	2016-07-01	10	worker 5 days old	15658	14754	4060	4002
Col10-5T-3	2016-07-01	10	worker 5 days old	11083	10504	3913	3906
Col10-B1-1	2016-05-01	10	nursing worker	17926	14741	13711	13310
Col10-B1-2	2016-07-01	10	nursing worker	9276	8732	3219	3212
Col10-B2-1	2016-05-01	10	nursing worker	15288	14572	6808	4142
Col10-B2-2	2016-07-01	10	nursing worker	27359	25004	15682	15666
Col10-B3-1	2016-05-01	10	nursing worker	15608	14333	9957	9950
Col10-B3-2	2016-07-01	10	nursing worker	23371	22192	10726	10068
Col10-F1-1	2016-05-01	10	foraging worker	22321	20686	15442	8125
Col10-F1-2	2016-07-01	10	foraging worker	9387	8960	3857	3593
Col10-F2-1	2016-05-01	10	foraging worker	14715	13821	6137	4823
Col10-F2-2	2016-07-01	10	foraging worker	18022	17326	9726	9616
Col10-F3-1	2016-05-01	10	foraging worker	12009	11234	4964	4846
Col10-F3-2	2016-07-01	10	foraging worker	16587	15718	4937	4911
Col10-FG1	2016-07-01	10	worker 0 days old	3130	2873	1066	994
Col10-FG2	2016-07-01	10	worker 0 days old	14411	13650	6059	6047
Col10-FG3	2016-07-01	10	worker 0 days old	22719	21626	10509	7656
Col10-Q	2016-07-01	10	queen	18827	18360	16751	1341
Col19-5T-1	2016-07-01	19	worker 5 days old	12347	11661	6009	5688
Col19-5T-2	2016-07-01	19	worker 5 days old	5229	4971	2738	2634
Col19-5T-3	2016-07-01	19	worker 5 days old	29037	28178	24031	9387
Col19-B1-1	2016-05-01	19	nursing worker	3969	3724	2828	2430
Col19-B1-2	2016-07-01	19	nursing worker	10244	9712	5777	5440
Col19-B2-1	2016-05-01	19	nursing worker	12482	11890	9540	8679
Col19-B2-2	2016-07-01	19	nursing worker	15100	14169	7770	7491
Col19-B3-1	2016-05-01	19	nursing worker	8230	7883	6921	3798
Col19-B3-2	2016-07-01	19	nursing worker	23950	22395	19016	7940
Col19-F1-1	2016-05-01	19	foraging worker	17094	16421	12985	2092
Col19-F1-2	2016-07-01	19	foraging worker	22295	21096	10376	9680
Col19-F2-1	2016-05-01	19	foraging worker	14840	14284	11698	2363
Col19-F2-2	2016-07-01	19	foraging worker	10061	9572	6353	5862
Col19-F3-1	2016-05-01	19	foraging worker	7679	7140	5113	5083
Col19-F3-2	2016-07-01	19	foraging worker	25463	24435	17607	5706
Col19-FG1	2016-07-01	19	worker 0 days old	8349	7929	4469	4416
Col19-FG2	2016-07-01	19	worker 0 days old	5430	5053	2654	1952
Col19-Q	2016-07-01	19	queen	60000	58518	56717	5287
Col27-5T-1	2016-07-01	27	worker 5 days old	5725	5486	3872	1378
Col27-5T-2	2016-07-01	27	worker 5 days old	16465	15819	11473	3734
Col27-5T-3	2016-07-01	27	worker 5 days old	17919	17142	11755	4779
Col27-B1-1	2016-05-01	27	nursing worker	21240	19438	10120	9921
Col27-B1-2	2016-07-01	27	nursing worker	19736	18978	14348	2223
Col27-B2-1	2016-05-01	27	nursing worker	24449	22671	11027	11003
Col27-B2-2	2016-07-01	27	nursing worker	15280	13978	6951	6041
Col27-B3-1	2016-05-01	27	nursing worker	14906	14080	10525	2618
Col27-B3-2	2016-07-01	27	nursing worker	15808	15146	2924	2921
Col27-F1-1	2016-05-01	27	foraging worker	13312	12544	8503	8241
Col27-F1-2	2016-07-01	27	foraging worker	16629	15852	6901	6146
Col27-F2-1	2016-05-01	27	foraging worker	16912	15400	13363	2838
Col27-F2-2	2016-07-01	27	foraging worker	17309	16320	8125	7890
Col27-F3-1	2016-05-01	27	foraging worker	13858	12774	7267	4654
Col27-F3-2	2016-07-01	27	foraging worker	21852	20761	10167	10152
Col27-FG1	2016-07-01	27	worker 0 days old	18615	17873	11636	5085
Col27-FG2	2016-07-01	27	worker 0 days old	12219	11698	5327	4639
Col27-FG3	2016-07-01	27	worker 0 days old	7541	6915	2866	2825
Col27-Q	2016-07-01	27	queen	40661	39519	35884	9428
Col30-5T-1	2016-07-01	30	worker 5 days old	9091	8587	2272	1697
Col30-5T-2	2016-07-01	30	worker 5 days old	10769	10249	5995	3466
Col30-5T-3	2016-07-01	30	worker 5 days old	9916	9429	4869	2419
Col30-B1-1	2016-05-01	30	nursing worker	20137	19239	13073	3000
Col30-B1-2	2016-07-01	30	nursing worker	9519	9040	3267	2232
Col30-B2-1	2016-05-01	30	nursing worker	18963	17620	8216	6377
Col30-B2-2	2016-07-01	30	nursing worker	16307	15818	14371	1004
Col30-B3-1	2016-05-01	30	nursing worker	24435	23634	21877	21756
Col30-B3-2	2016-07-01	30	nursing worker	6743	6470	5097	745
Col30-F1-1	2016-05-01	30	foraging worker	14116	13213	7373	6286
Col30-F1-2	2016-07-01	30	foraging worker	9589	9144	4189	1443
Col30-F2-1	2016-05-01	30	foraging worker	16517	15476	7630	4333
Col30-F2-2	2016-07-01	30	foraging worker	8654	8192	3497	1655
Col30-F3-1	2016-05-01	30	foraging worker	18046	17497	14711	12858
Col30-F3-2	2016-07-01	30	foraging worker	15673	14883	12848	12104
Col30-FG1	2016-07-01	30	worker 0 days old	10859	10220	6432	4671
Col30-FG2	2016-07-01	30	worker 0 days old	3596	3431	2054	712
Col30-FG3	2016-07-01	30	worker 0 days old	7158	6624	4236	1592
Col30-Q	2016-07-01	30	queen	28423	21511	25128	783
Col35-Q	2016-07-01	35	queen	11716	11422	10236	1118
Col37-Q	2016-07-01	37	queen	18339	17515	12271	3567
Col41-5T-1	2016-07-01	41	worker 5 days old	23700	22989	20625	1378
Col41-5T-2	2016-07-01	41	worker 5 days old	14971	14179	8755	5781
Col41-5T-3	2016-07-01	41	worker 5 days old	17858	16743	9472	5544
Col41-B1-1	2016-05-01	41	nursing worker	13976	13364	10197	2359
Col41-B1-2	2016-07-01	41	nursing worker	16120	15383	8838	3131
Col41-B2-1	2016-05-01	41	nursing worker	7759	6885	4021	3857
Col41-B2-2	2016-07-01	41	nursing worker	12919	12256	6274	6244
Col41-B3-1	2016-05-01	41	nursing worker	8682	8103	5445	2580
Col41-B3-2	2016-07-01	41	nursing worker	9484	8431	3290	2825
Col41-F1-1	2016-05-01	41	foraging worker	18827	17856	8698	7215
Col41-F1-2	2016-07-01	41	foraging worker	14406	13616	8146	3719
Col41-F2-1	2016-05-01	41	foraging worker	18156	17169	9545	5486
Col41-F2-2	2016-07-01	41	foraging worker	12106	11460	7009	5054
Col41-F3-1	2016-05-01	41	foraging worker	14836	13881	7326	5227
Col41-F3-2	2016-07-01	41	foraging worker	9369	8869	4798	4469
Col41-FG1	2016-07-01	41	worker 0 days old	15221	13799	12671	12386
Col41-FG2	2016-07-01	41	worker 0 days old	6577	5653	2768	2333
Col41-FG3	2016-07-01	41	worker 0 days old	12845	11940	7034	4501
Col41-Q	2016-07-01	41	queen	34371	32855	27818	10850
Col66-Q	2016-07-01	66	queen	11841	11568	11074	403
Col82-5T-1	2016-07-01	82	worker 5 days old	11841	11412	7286	2360
Col82-5T-2	2016-07-01	82	worker 5 days old	15465	14723	13111	10865
Col82-5T-3	2016-07-01	82	worker 5 days old	13131	12492	8263	7999
Col82-B1-1	2016-05-01	82	nursing worker	12956	12343	6657	2952
Col82-B1-2	2016-07-01	82	nursing worker	12119	11266	4074	3370
Col82-B2-1	2016-05-01	82	nursing worker	3323	3151	1830	751
Col82-B2-2	2016-07-01	82	nursing worker	14096	13228	6569	3047
Col82-B3-1	2016-05-01	82	nursing worker	11079	10517	5365	2735
Col82-B3-2	2016-07-01	82	nursing worker	18507	17432	5375	5234
Col82-F1-1	2016-05-01	82	foraging worker	16664	15810	10072	8037
Col82-F1-2	2016-07-01	82	foraging worker	8138	7828	4610	1419
Col82-F2-1	2016-05-01	82	foraging worker	15002	14044	8763	4774
Col82-F2-2	2016-07-01	82	foraging worker	9300	8669	2555	2123
Col82-F3-1	2016-05-01	82	foraging worker	19368	18069	7651	7650
Col82-F3-2	2016-07-01	82	foraging worker	13461	12909	10113	1512
Col82-FG1	2016-07-01	82	worker 0 days old	17151	16149	7935	7867
Col82-FG2	2016-07-01	82	worker 0 days old	14869	14374	9755	2106
Col82-FG3	2016-07-01	82	worker 0 days old	13907	13216	6293	4558
Col82-Q	2016-07-01	82	queen	42482	41413	39297	1594
Col84-5T-1	2016-07-01	84	worker 5 days old	14410	13941	11504	2001
Col84-5T-2	2016-07-01	84	worker 5 days old	16285	15438	9160	8933
Col84-5T-3	2016-07-01	84	worker 5 days old	12794	12196	6503	2590
Col84-B1-1	2016-05-01	84	nursing worker	18671	17901	13223	2577
Col84-B1-2	2016-07-01	84	nursing worker	16051	15316	11096	2752
Col84-B2-1	2016-05-01	84	nursing worker	18470	17128	12799	5292
Col84-B2-2	2016-07-01	84	nursing worker	17324	16597	11364	1728
Col84-B3-1	2016-05-01	84	nursing worker	18042	16864	10796	5388
Col84-B3-2	2016-07-01	84	nursing worker	14313	13361	6247	4531
Col84-F1-1	2016-05-01	84	foraging worker	4814	4588	3835	1478
Col84-F1-2	2016-07-01	84	foraging worker	5009	4652	1747	1728
Col84-F2-1	2016-05-01	84	foraging worker	6030	5656	3438	3016
Col84-F2-2	2016-07-01	84	foraging worker	12551	11775	6342	3472
Col84-F3-1	2016-05-01	84	foraging worker	12406	11376	5982	4497
Col84-F3-2	2016-07-01	84	foraging worker	6440	6039	1807	1634
Col84-FG1	2016-07-01	84	worker 0 days old	12569	11527	5246	3540
Col84-FG2	2016-07-01	84	worker 0 days old	13781	13096	7679	3867
Col84-FG3	2016-07-01	84	worker 0 days old	11063	10344	3353	3329
Col84-Q	2016-07-01	84	queen	39627	38264	34435	1468
Col87-5T-1	2016-07-01	87	worker 5 days old	17971	16751	9636	5232
Col87-5T-2	2016-07-01	87	worker 5 days old	16205	15406	9793	4947
Col87-5T-3	2016-07-01	87	worker 5 days old	13046	12370	6193	4337
Col87-B1-1	2016-05-01	87	nursing worker	5778	5489	3579	1038
Col87-B1-2	2016-07-01	87	nursing worker	7746	7183	3898	3359
Col87-B2-1	2016-05-01	87	nursing worker	7920	7167	5234	1637
Col87-B2-2	2016-07-01	87	nursing worker	22288	21019	12193	10365
Col87-B3-1	2016-05-01	87	nursing worker	6677	5938	3713	1519
Col87-B3-2	2016-07-01	87	nursing worker	11948	10741	5572	4328
Col87-F1-1	2016-05-01	87	foraging worker	16566	14524	7564	6461
Col87-F1-2	2016-07-01	87	foraging worker	14475	14064	13461	464
Col87-F2-1	2016-05-01	87	foraging worker	18686	17407	10251	7798
Col87-F2-2	2016-07-01	87	foraging worker	10725	9899	6972	3640
Col87-F3-1	2016-05-01	87	foraging worker	10908	10093	5982	5045
Col87-F3-2	2016-07-01	87	foraging worker	22222	21247	16330	4813
Col87-FG1	2016-07-01	87	worker 0 days old	3740	3431	2275	1409
Col87-FG2	2016-07-01	87	worker 0 days old	4155	3923	2321	1311
Col87-FG3	2016-07-01	87	worker 0 days old	9400	8891	4866	2652
Col87-Q	2016-07-01	87	queen	8429	8234	7941	257
SCHK10-B1	2016-07-01	210	nursing worker	3188	2975	1552	765
SCHK10-B2	2016-07-01	210	nursing worker	7812	7469	4271	1170
SCHK10-B3	2016-07-01	210	nursing worker	12945	12313	3695	2288
SCHK10-F1	2016-07-01	210	foraging worker	8587	8169	2597	2419
SCHK10-F2	2016-07-01	210	foraging worker	10971	10267	3705	3683
SCHK10-F3	2016-07-01	210	foraging worker	8578	8247	5012	1807
SCHK10-FG1	2016-07-01	210	worker 0 days old	63945	62242	57909	2240
SCHK10-FG2	2016-07-01	210	worker 0 days old	10563	10039	3712	2284
SCHK10-FG3	2016-07-01	210	worker 0 days old	11219	10699	4314	2691
SCHK10-Q	2016-07-01	210	queen	17869	17449	20670	3217
SCHK1-B1	2016-07-01	201	nursing worker	24976	23546	21152	19485
SCHK1-B2	2016-07-01	201	nursing worker	13264	12606	9168	3113
SCHK1-B3	2016-07-01	201	nursing worker	22521	21655	18840	3703
SCHK1-F1	2016-07-01	201	foraging worker	13386	12534	9230	7052
SCHK1-F2	2016-07-01	201	foraging worker	18171	17204	12916	4534
SCHK1-F3	2016-07-01	201	foraging worker	14229	13428	10329	9007
SCHK1-FG1	2016-07-01	201	worker 0 days old	6109	5902	4868	1622
SCHK1-FG2	2016-07-01	201	worker 0 days old	9582	9074	5884	2185
SCHK1-FG3	2016-07-01	201	worker 0 days old	21483	20230	9269	6095
SCHK1-Q	2016-07-01	201	queen	42906	41839	41208	381
SCHK2-B1	2016-07-01	202	nursing worker	20065	19136	13540	7651
SCHK2-B2	2016-07-01	202	nursing worker	35158	33165	17946	8435
SCHK2-B3	2016-07-01	202	nursing worker	15287	14521	7676	5215
SCHK2-F1	2016-07-01	202	foraging worker	14356	13599	9639	3539
SCHK2-F2	2016-07-01	202	foraging worker	18865	18061	14076	3531
SCHK2-F3	2016-07-01	202	foraging worker	42649	40863	38204	32124
SCHK2-FG1	2016-07-01	202	worker 0 days old	17989	17262	12473	4379
SCHK2-FG2	2016-07-01	202	worker 0 days old	35441	34018	30148	29741
SCHK2-FG3	2016-07-01	202	worker 0 days old	15383	14529	7193	6260
SCHK2-Q	2016-07-01	202	queen	40104	39186	37220	946
SCHK3-B1	2016-07-01	203	nursing worker	18302	17074	5333	4537
SCHK3-B2	2016-07-01	203	nursing worker	27332	26000	19099	19095
SCHK3-B3	2016-07-01	203	nursing worker	18717	17757	6432	5909
SCHK3-F1	2016-07-01	203	foraging worker	29104	27790	13762	9798
SCHK3-F2	2016-07-01	203	foraging worker	33349	32130	15348	4247
SCHK3-F3	2016-07-01	203	foraging worker	22597	21458	13635	7916
SCHK3-FG1	2016-07-01	203	worker 0 days old	18057	16658	8631	8629
SCHK3-FG2	2016-07-01	203	worker 0 days old	6920	6591	4808	1645
SCHK3-FG3	2016-07-01	203	worker 0 days old	7807	7160	3404	3042
SCHK3-Q	2016-07-01	203	queen	65205	62650	58662	38336
SCHK4-B1	2016-07-01	204	nursing worker	25215	24217	16551	7079
SCHK4-B2	2016-07-01	204	nursing worker	9937	9386	3953	3949
SCHK4-B3	2016-07-01	204	nursing worker	14433	13854	6729	4041
SCHK4-F1	2016-07-01	204	foraging worker	14692	13969	7695	7168
SCHK4-F2	2016-07-01	204	foraging worker	19035	18214	12120	5911
SCHK4-F3	2016-07-01	204	foraging worker	22566	21819	15647	4517
SCHK4-FG1	2016-07-01	204	worker 0 days old	22706	21547	11748	11743
SCHK4-FG2	2016-07-01	204	worker 0 days old	23992	20726	11631	9935
SCHK4-FG3	2016-07-01	204	worker 0 days old	20368	19265	9216	4973
SCHK4-Q	2016-07-01	204	queen	29880	26611	16502	10267
SCHK5-B1	2016-07-01	205	nursing worker	13862	13168	7925	6506
SCHK5-B2	2016-07-01	205	nursing worker	20563	19140	8330	6419
SCHK5-B3	2016-07-01	205	nursing worker	13805	13082	5338	5082
SCHK5-F1	2016-07-01	205	foraging worker	16686	16047	10797	4968
SCHK5-F2	2016-07-01	205	foraging worker	23733	22597	11549	6550
SCHK5-F3	2016-07-01	205	foraging worker	23632	22217	12714	11750
SCHK5-FG1	2016-07-01	205	worker 0 days old	14157	13362	6848	6283
SCHK5-FG2	2016-07-01	205	worker 0 days old	21915	20939	17433	17383
SCHK5-FG3	2016-07-01	205	worker 0 days old	26727	25643	18599	8574
SCHK5-Q	2016-07-01	205	queen	48971	47930	45249	2267
SCHK6-B1	2016-07-01	206	nursing worker	8208	7811	4244	2305
SCHK6-B2	2016-07-01	206	nursing worker	14727	13445	11052	10063
SCHK6-B3	2016-07-01	206	nursing worker	7997	7523	3335	3260
SCHK6-F1	2016-07-01	206	foraging worker	32156	27376	19696	12867
SCHK6-F2	2016-07-01	206	foraging worker	11213	10733	7316	2479
SCHK6-F3	2016-07-01	206	foraging worker	3820	3628	1874	1731
SCHK6-FG1	2016-07-01	206	worker 0 days old	12758	12056	5652	5625
SCHK6-FG2	2016-07-01	206	worker 0 days old	12225	11510	5893	5301
SCHK6-FG3	2016-07-01	206	worker 0 days old	17697	17035	13779	2942
SCHK6-Q	2016-07-01	206	queen	61667	59911	57502	14210
SCHK7-B1	2016-07-01	207	nursing worker	7888	7448	4975	1316
SCHK7-B2	2016-07-01	207	nursing worker	16645	16190	14233	1522
SCHK7-B3	2016-07-01	207	nursing worker	15042	14272	5702	5694
SCHK7-F1	2016-07-01	207	foraging worker	16114	15159	7204	5424
SCHK7-F2	2016-07-01	207	foraging worker	16836	16236	13302	1848
SCHK7-F3	2016-07-01	207	foraging worker	20846	20015	15430	2132
SCHK7-FG1	2016-07-01	207	worker 0 days old	13721	12569	9789	9752
SCHK7-FG2	2016-07-01	207	worker 0 days old	12924	12156	4634	4628
SCHK7-FG3	2016-07-01	207	worker 0 days old	17212	16363	10613	8655
SCHK7-Q	2016-07-01	207	queen	56573	55211	50112	1767
SCHK8-B1	2016-07-01	208	nursing worker	28590	27449	23887	22486
SCHK8-B2	2016-07-01	208	nursing worker	9651	8936	6817	2242
SCHK8-B3	2016-07-01	208	nursing worker	3592	3436	1428	1395
SCHK8-F1	2016-07-01	208	foraging worker	18091	17171	8690	8682
SCHK8-F2	2016-07-01	208	foraging worker	25363	24258	20758	17542
SCHK8-F3	2016-07-01	208	foraging worker	23156	22332	18105	4353
SCHK8-FG1	2016-07-01	208	worker 0 days old	17089	16471	13796	2181
SCHK8-FG2	2016-07-01	208	worker 0 days old	4155	3968	2633	849
SCHK8-FG3	2016-07-01	208	worker 0 days old	8708	8400	5880	2018
SCHK8-Q	2016-07-01	208	queen	20715	20325	19625	365
SCHK9-B1	2016-07-01	209	nursing worker	10137	9202	7962	1717
SCHK9-B2	2016-07-01	209	nursing worker	12007	11639	9603	1565
SCHK9-B3	2016-07-01	209	nursing worker	9397	8905	3367	3285
SCHK9-F1	2016-07-01	209	foraging worker	7736	7324	4858	1776
SCHK9-F2	2016-07-01	209	foraging worker	8350	7714	2387	2384
SCHK9-F3	2016-07-01	209	foraging worker	6832	6419	3167	3101
SCHK9-FG1	2016-07-01	209	worker 0 days old	7690	7188	3198	2874
SCHK9-FG2	2016-07-01	209	worker 0 days old	6639	6217	2029	2027
SCHK9-FG3	2016-07-01	209	worker 0 days old	7728	7255	2811	2789
SCHK9-Q	2016-07-01	209	queen	38532	37418	34002	2476

## Sheet: STable4
Supplementary Table S4. The microbial families that significantly differ in abundance (adj. p-value > 0.05) in pairwise comparisons of the sampling groups.
The p-values are the results of permutation tests as implemented in the fitLogNormal() function of the metagenomeSeq R package (Paulson et al. 2013) using 100 permutations.
The p-values were adjusted with the “FDR” method.
Family	Comparison	log 2 fold change	adjusted p-values
Chitinophagaceae	Laboratory July/ Field May	-2.52326	0
Sinobacteraceae	Laboratory July/ Field May	-1.90844	0
Campylobacteraceae	Laboratory July/ Field May	-1.58565	0
Shewanellaceae	Laboratory July/ Field May	-1.33215	0
Prevotellaceae	Laboratory July/ Field May	-1.25913	0
[Mogibacteriaceae]	Laboratory July/ Field May	-1.17576	0
Ruminococcaceae	Laboratory July/ Field May	-1.16733	0
Clostridiaceae	Laboratory July/ Field May	-1.08136	0
Aeromonadaceae	Laboratory July/ Field May	-1.07833	0
Oxalobacteraceae	Laboratory July/ Field May	-1.06205	0
[Exiguobacteraceae]	Laboratory July/ Field May	-1.05214	0
Methylophilaceae	Laboratory July/ Field May	-1.03054	0
Xanthomonadaceae	Laboratory July/ Field May	-0.994268	0
Halomonadaceae	Laboratory July/ Field May	-0.956732	0
Rhodobacteraceae	Laboratory July/ Field May	-0.894393	0
Streptococcaceae	Laboratory July/ Field May	-0.762833	0
no_match	Laboratory July/ Field May	-0.654129	0
Bradyrhizobiaceae	Laboratory July/ Field May	-0.642804	0
Lachnospiraceae	Laboratory July/ Field May	-0.632155	0
Pasteurellaceae	Laboratory July/ Field May	-0.630001	0
Veillonellaceae	Laboratory July/ Field May	-0.59476	0
Peptococcaceae	Laboratory July/ Field May	-0.558095	0.0291176
[Tissierellaceae]	Laboratory July/ Field May	-0.470634	0.0291176
Pseudonocardiaceae	Laboratory July/ Field May	-0.42162	0.0291176
Nitrososphaeraceae	Laboratory July/ Field May	-0.40112	0.0291176
Frankiaceae	Laboratory July/ Field May	-0.327241	0.0291176
Yaniellaceae	Laboratory July/ Field May	0.377159	0
Mycobacteriaceae	Laboratory July/ Field May	0.573044	0.0291176
Planococcaceae	Laboratory July/ Field May	0.812284	0
Enterobacteriaceae	Laboratory July/ Field May	1.11149	0
Methylobacteriaceae	Laboratory July/ Field May	1.5603	0
Moraxellaceae	Laboratory July/ Field May	1.82124	0
Sphingomonadaceae	Laboratory July/ Field May	1.95117	0
[Weeksellaceae]	Laboratory July/ Field May	2.30366	0
Leptotrichiaceae	Field May/ Field July	-3.22223	0
Cardiobacteriaceae	Field May/ Field July	-2.46601	0
Entomoplasmataceae	Field May/ Field July	-2.3021	0
Brucellaceae	Field May/ Field July	-2.12462	0
Neisseriaceae	Field May/ Field July	-1.55266	0
Flavobacteriaceae	Field May/ Field July	-1.42247	0
Rhodocyclaceae	Field May/ Field July	-1.32142	0
Micrococcaceae	Field May/ Field July	-1.26122	0
Aerococcaceae	Field May/ Field July	-1.0791	0
Bacillaceae	Field May/ Field July	-1.05334	0
Enterobacteriaceae	Field May/ Field July	-1.04984	0
Veillonellaceae	Field May/ Field July	-1.03042	0
Corynebacteriaceae	Field May/ Field July	-0.899834	0
Methylobacteriaceae	Field May/ Field July	-0.883179	0.02125
Yaniellaceae	Field May/ Field July	-0.858671	0
Pasteurellaceae	Field May/ Field July	-0.674059	0.02125
Helicobacteraceae	Field May/ Field July	-0.390433	0
Enterococcaceae	Field May/ Field July	-0.368501	0
Vibrionaceae	Field May/ Field July	0.33758	0.0392308
Dermabacteraceae	Field May/ Field July	0.419075	0.0392308
Coriobacteriaceae	Field May/ Field July	0.539937	0.0392308
[Fimbriimonadaceae]	Field May/ Field July	0.548134	0
Listeriaceae	Field May/ Field July	0.573299	0.02125
Verrucomicrobiaceae	Field May/ Field July	0.579938	0
Rhodospirillaceae	Field May/ Field July	0.640536	0
Bradyrhizobiaceae	Field May/ Field July	0.66302	0
Bacteroidaceae	Field May/ Field July	0.731856	0.0392308
Ellin6075	Field May/ Field July	0.740015	0
Legionellaceae	Field May/ Field July	0.753746	0.02125
Cytophagaceae	Field May/ Field July	0.887979	0
Peptococcaceae	Field May/ Field July	0.95658	0
Oceanospirillaceae	Field May/ Field July	0.969293	0
Comamonadaceae	Field May/ Field July	0.97596	0
Bifidobacteriaceae	Field May/ Field July	0.976158	0
[Exiguobacteraceae]	Field May/ Field July	0.977139	0
no_match	Field May/ Field July	1.1116	0
Burkholderiaceae	Field May/ Field July	1.12504	0
[Tissierellaceae]	Field May/ Field July	1.34255	0
Rhodobacteraceae	Field May/ Field July	1.52413	0
Halomonadaceae	Field May/ Field July	1.59799	0
Oxalobacteraceae	Field May/ Field July	1.80274	0
Ruminococcaceae	Field May/ Field July	1.86624	0
[Mogibacteriaceae]	Field May/ Field July	1.90471	0
Clostridiaceae	Field May/ Field July	1.91745	0
Methylophilaceae	Field May/ Field July	1.92336	0
Aeromonadaceae	Field May/ Field July	1.97398	0
Porphyromonadaceae	Field May/ Field July	2.08924	0
Shewanellaceae	Field May/ Field July	2.33332	0
Sinobacteraceae	Field May/ Field July	2.54667	0
Xanthomonadaceae	Field May/ Field July	2.63195	0
Campylobacteraceae	Field May/ Field July	2.76353	0
Chitinophagaceae	Field May/ Field July	3.0863	0
Leptotrichiaceae	Laboratory July/ Field July	-3.82997	0
Cardiobacteriaceae	Laboratory July/ Field July	-2.52274	0
Neisseriaceae	Laboratory July/ Field July	-2.09428	0
Entomoplasmataceae	Laboratory July/ Field July	-2.04516	0
Brucellaceae	Laboratory July/ Field July	-1.84354	0
Flavobacteriaceae	Laboratory July/ Field July	-1.63817	0
Veillonellaceae	Laboratory July/ Field July	-1.62518	0
Pasteurellaceae	Laboratory July/ Field July	-1.30406	0
Micrococcaceae	Laboratory July/ Field July	-1.28016	0
Streptococcaceae	Laboratory July/ Field July	-1.11106	0
Corynebacteriaceae	Laboratory July/ Field July	-1.11007	0
Rhodocyclaceae	Laboratory July/ Field July	-1.04063	0
Aerococcaceae	Laboratory July/ Field July	-1.00879	0
[Paraprevotellaceae]	Laboratory July/ Field July	-1.00176	0
Bacillaceae	Laboratory July/ Field July	-0.839496	0
Prevotellaceae	Laboratory July/ Field July	-0.720681	0.0217391
Gemellaceae	Laboratory July/ Field July	-0.701762	0
Peptostreptococcaceae	Laboratory July/ Field July	-0.57352	0
Yaniellaceae	Laboratory July/ Field July	-0.481513	0
Enterococcaceae	Laboratory July/ Field July	-0.240358	0.04
Peptococcaceae	Laboratory July/ Field July	0.398485	0
Vibrionaceae	Laboratory July/ Field July	0.42878	0.0217391
Legionellaceae	Laboratory July/ Field July	0.510684	0.0217391
Planococcaceae	Laboratory July/ Field July	0.513325	0.0217391
Rhodospirillaceae	Laboratory July/ Field July	0.524947	0.04
Chitinophagaceae	Laboratory July/ Field July	0.563038	0.04
Burkholderiaceae	Laboratory July/ Field July	0.576258	0
Pseudomonadaceae	Laboratory July/ Field July	0.601605	0
Rhodobacteraceae	Laboratory July/ Field July	0.629741	0
Sinobacteraceae	Laboratory July/ Field July	0.638224	0
Halomonadaceae	Laboratory July/ Field July	0.641263	0.04
Ruminococcaceae	Laboratory July/ Field July	0.698906	0
Oceanospirillaceae	Laboratory July/ Field July	0.718817	0
[Mogibacteriaceae]	Laboratory July/ Field July	0.728942	0
Oxalobacteraceae	Laboratory July/ Field July	0.74069	0
Bifidobacteriaceae	Laboratory July/ Field July	0.749886	0
Lactobacillaceae	Laboratory July/ Field July	0.834852	0
Clostridiaceae	Laboratory July/ Field July	0.836086	0
[Tissierellaceae]	Laboratory July/ Field July	0.871915	0
Methylophilaceae	Laboratory July/ Field July	0.892823	0
Aeromonadaceae	Laboratory July/ Field July	0.895653	0
Cytophagaceae	Laboratory July/ Field July	0.934077	0
Shewanellaceae	Laboratory July/ Field July	1.00117	0
Campylobacteraceae	Laboratory July/ Field July	1.17788	0
Comamonadaceae	Laboratory July/ Field July	1.48163	0
Sphingomonadaceae	Laboratory July/ Field July	1.52391	0
Xanthomonadaceae	Laboratory July/ Field July	1.63768	0
Moraxellaceae	Laboratory July/ Field July	1.68195	0
Porphyromonadaceae	Laboratory July/ Field July	1.95745	0
[Weeksellaceae]	Laboratory July/ Field July	2.73367	0
Reference
Paulson, J. N., Pop, M., & Bravo, H. C. (2013). metagenomeSeq: Statistical analysis for sparse high-throughput sequencing. Bioconductor package, 1(0), 63.

## Sheet: STable5
Supplementary Table S5. The OTUs that significantly differ in abundance (adj. p-value > 0.05) between foragers and broodcarers (foragers/broodcarers).
The p-values are the results of permutation tests as implemented in the fitLogNormal() function of the metagenomeSeq R package (Paulson et al. 2013) using 100 permutations.
The p-values were adjusted with the “FDR” method.
OTU	Phylum	Class	Order	Family	Genus	Group	log 2 fold change	adjusted p-values
OTU310	Proteobacteria	Betaproteobacteria	Burkholderiales	Oxalobacteraceae	NA	Field May	-0.584877	0
OTU543	Actinobacteria	Actinobacteria	Actinomycetales	Cellulomonadaceae	Cellulomonas	Field May	0.55559	0
OTU26	Proteobacteria	Gammaproteobacteria	Pasteurellales	Pasteurellaceae	Haemophilus	Field May	0.929328	0
OTU1009	Proteobacteria	Alphaproteobacteria	Rhodobacterales	Rhodobacteraceae	Rhodobacter	Field May	1.18516	0
OTU106	Firmicutes	Clostridia	Clostridiales	[Tissierellaceae]	ph2	Field May	1.53605	0
OTU120	Proteobacteria	Betaproteobacteria	Methylophilales	Methylophilaceae	NA	Lab July	-1.12021	0
OTU310	Proteobacteria	Betaproteobacteria	Burkholderiales	Oxalobacteraceae	NA	Lab July	-0.866296	0
OTU1141	Bacteroidetes	[Saprospirae]	[Saprospirales]	Chitinophagaceae	NA	Lab July	-0.605221	0
OTU860	Actinobacteria	Thermoleophilia	Solirubrobacterales	NA	NA	Lab July	-0.330017	0
OTU118	Proteobacteria	Gammaproteobacteria	Alteromonadales	Shewanellaceae	Shewanella	Field July	-0.688535	0
OTU668	Chloroflexi	Thermomicrobia	JG30-KF-CM45	NA	NA	Field July	0.483125	0
OTU85	Proteobacteria	Gammaproteobacteria	Oceanospirillales	Halomonadaceae	Halomonas	Field July	1.00148	0
Reference
Paulson, J. N., Pop, M., & Bravo, H. C. (2013). metagenomeSeq: Statistical analysis for sparse high-throughput sequencing. Bioconductor package, 1(0), 63.

## Sheet: STable6
Supplementary Table S6. The OTUs that significantly differ in abundance (adj. p-value > 0.05) between queens and workers (queens/workers).
The p-values are the results of permutation tests as implemented in the fitLogNormal() function of the metagenomeSeq R package (Paulson et al. 2013) using 100 permutations.
The p-values were adjusted with the “FDR” method.
OTU	Phylum	Class	Order	Family	Genus	Group	log 2 fold change	adjusted p-values
OTU507	Proteobacteria	Betaproteobacteria	Neisseriales	Neisseriaceae	NA	Lab July	-1.09109	0
OTU29	Proteobacteria	Gammaproteobacteria	Pseudomonadales	Pseudomonadaceae	Pseudomonas	Lab July	1.34156	0
OTU49	Bacteroidetes	Bacteroidia	Bacteroidales	Porphyromonadaceae	Porphyromonas	Lab July	1.56551	0
OTU58	Firmicutes	Clostridia	Clostridiales	[Tissierellaceae]	WAL	Lab July	2.07341	0
OTU507	Proteobacteria	Betaproteobacteria	Neisseriales	Neisseriaceae	NA	Field July	-1.20359	0
Reference
Paulson, J. N., Pop, M., & Bravo, H. C. (2013). metagenomeSeq: Statistical analysis for sparse high-throughput sequencing. Bioconductor package, 1(0), 63.
